# Supplementary material for: Mediation Mendelian randomization analysis of immune cell phenotypes and glioma risk: unveiling the regulation of cerebrospinal fluid metabolites
Source: Discov Oncol. 2025 May 9;16:712. doi: 10.1007/s12672-025-02499-y (PMC12064550; doi:10.1007/s12672-025-02499-y)
Supplement: Supplementary file 6 — Additional file 6. [file 12672_2025_2499_MOESM6_ESM.xlsx]

## Sheet: Sheet1
STROBE-MR Checklist
Item	Section	Compliance Description	Manuscript Reference
1a	Title & Abstract	The title specifies the methodology ("Mediation Mendelian Randomization") and core findings (immune cell phenotypes and CSF metabolites mediating glioma risk). The abstract summarizes the study design, data sources, key results, and clinical implications.	Title: Page 1; Abstract: Page 1-2
1b	Title & Abstract	No abbreviations are used in the abstract (e.g., "MR" is spelled out as "Mendelian Randomization" at first mention).	Page 1-2
2	Introduction	The background section clarifies the research gap (unresolved immune-metabolic crosstalk in glioma) and objectives (to dissect causal mediation mechanisms linking immune cells, CSF metabolites, and glioma risk).	Page 3-5
3a	Methods	The methods describe the study design (two-step mediation MR), data sources (FinnGen, Orrù et al., Panyard et al.), and analytical workflow in detail.	Page 5-9
3b	Methods	The observational nature of the study (secondary analysis of GWAS summary statistics) is explicitly stated.	Page 5, Line 1-3
4	Methods	Study setting (public databases) and timeframe (GWAS data release dates) are specified.	Page 6-8, Data Sources
5a	Participants	Participant characteristics: glioma cohort (n = 253, FinnGen R10), immune cells (n = 3,757), CSF metabolites (n = 1,203 Alzheimer’s patients).	Page 6-8, Data Sources
5b	Participants	Inclusion/exclusion criteria for GWAS data (SNP call rate > 95%, MAF > 1%) are documented.	Page 8, IVs Screening
6	Variables	Exposure (immune cell phenotypes), mediators (CSF metabolites), and outcomes (glioma risk) are clearly defined, with measurement methods described (flow cytometry, LC-MS).	Page 6-8, Data Sources
7	Data Sources	Public data sources are fully referenced (FinnGen R10, ebi-a-GCST0001391-2121, Panyard et al. 2021).	Page 6-8, Data Sources
8a	Bias	Potential biases (e.g., confounding due to Alzheimer’s-specific CSF metabolomics) are discussed.	Page 17-18, Limitations
8b	Bias	Sensitivity analyses (MR-Egger intercept test, leave-one-out) are performed to assess robustness to instrumental variable assumptions.	Page 8, Sensitivity Analysis
9	Study Size	Sample size is determined by the original GWAS studies. Statistical power is evaluated via F-statistics (>10) and IVW significance (P < 0.05).	Page 8, IVs Screening
10a	Quantitative Variables	Continuous variables (e.g., metabolite levels) are standardized (z-scored).	Page 6-8, Data Sources
10b	Quantitative Variables	No categorization of variables is performed (all analyses use continuous measures).	Page 6-8, Data Sources
11	Statistical Methods	MR methods (IVW, MR-Egger, weighted median), SNP selection criteria (P ≤ 5×10⁻⁵, r² < 0.01), and mediation effect calculations are detailed.	Page 5-9, Methods
12a	Participants	Participant flow diagram (not applicable for summary-level data).	N/A
12b	Descriptive Data	Tables present causal effects of immune cell phenotypes on glioma (OR, 95% CI, P-values).	Supplementary Tables 1-2
13a	Outcome Data	Glioma outcome data source (FinnGen R10) and diagnostic criteria (WHO 2021) are specified.	Page 6-8, Data Sources
13b	Main Results	Key results are clearly reported (9 risk phenotypes, 10 protective phenotypes; 6 mediated interactions).	Page 9-13, Results
14	Other Analyses	Additional analyses (heterogeneity tests, pleiotropy tests, mediation proportion calculations) are included.	Page 8-9, Sensitivity Analysis
15	Key Results	Findings (e.g., CD19+ B cells as risk factors, CD11c+ monocytes as protective) are interpreted in the context of prior literature.	Page 13-18, Discussion
16	Limitations	Limitations (ethnic homogeneity of data, incomplete coverage of metabolic pathways) are explicitly addressed.	Page 18, Limitations
17	Interpretation	The conclusion emphasizes clinical implications (targeting CD39+ Tregs or 7-hoca metabolism).	Page 18, Conclusion
18	Generalizability	Generalizability is discussed (need for multi-ethnic validation).	Page 18, Limitations
19	Funding	Funding sources (Hubei Province Science and Technology Department Project 2024AFB797) are declared.	Page 20, Fundings
20	Data Availability	Public access to GWAS summary statistics is provided (FinnGen, EBI, Panyard et al. links).	Page 19, Availability of Data
21	Protocol Registration	No preregistered protocol (exploratory analysis).	N/A
22	Ethics	Ethics approval is waived for publicly available data.	Page 19, Statement of Ethics
23	COI	Authors declare no conflicts of interest.	Page 20, Conflict of Interest
24	Open Access	Open access statement (to be added per journal policy).	To be added
25	Acknowledgments	Acknowledgments credit GWAS data providers (FinnGen, Orrù, Panyard).	Page 20, Acknowledgments
