# Supplementary material for: Mediation Mendelian randomization analysis of immune cell phenotypes and glioma risk: unveiling the regulation of cerebrospinal fluid metabolites
Source: Discov Oncol. 2025 May 9;16:712. doi: 10.1007/s12672-025-02499-y (PMC12064550; doi:10.1007/s12672-025-02499-y)
Supplement: Supplementary file 7 — Additional file 7. [file 12672_2025_2499_MOESM7_ESM.xlsx]

## Sheet: Sheet1
id.exposure	id.outcome	outcome	exposure	method	nsnp	b	se	pval	lo_ci	up_ci	or	or_lci95	or_uci95
2R7R6C	60xqJZ	Brain glioblastoma and astrocytoma	CD19 on IgD+ CD24-	MR Egger	25	0.121066	0.0669768	0.0837691	-0.0102083	0.252341	1.1287	0.989844	1.28703
2R7R6C	60xqJZ	Brain glioblastoma and astrocytoma	CD19 on IgD+ CD24-	Weighted median	25	0.111919	0.0741026	0.13096	-0.033322	0.25716	1.11842	0.967227	1.29325
2R7R6C	60xqJZ	Brain glioblastoma and astrocytoma	CD19 on IgD+ CD24-	Inverse variance weighted	25	0.11554	0.0571944	0.0433705	0.00343875	0.227641	1.12248	1.00344	1.25563
2R7R6C	60xqJZ	Brain glioblastoma and astrocytoma	CD19 on IgD+ CD24-	Simple mode	25	0.000413362	0.157604	0.997929	-0.30849	0.309317	1.00041	0.734555	1.36249
2R7R6C	60xqJZ	Brain glioblastoma and astrocytoma	CD19 on IgD+ CD24-	Weighted mode	25	0.107644	0.0639411	0.105245	-0.0176805	0.232969	1.11365	0.982475	1.26234
1hyO6I	OO4iGp	Brain glioblastoma and astrocytoma	CD4 on activated & secreting Treg	MR Egger	32	0.17478	0.0902614	0.0622916	-0.00213203	0.351693	1.19098	0.99787	1.42147
1hyO6I	OO4iGp	Brain glioblastoma and astrocytoma	CD4 on activated & secreting Treg	Weighted median	32	0.146448	0.0999091	0.1427	-0.0493741	0.34227	1.15771	0.951825	1.40814
1hyO6I	OO4iGp	Brain glioblastoma and astrocytoma	CD4 on activated & secreting Treg	Inverse variance weighted	32	0.141176	0.068392	0.0389966	0.00712798	0.275225	1.15163	1.00715	1.31683
1hyO6I	OO4iGp	Brain glioblastoma and astrocytoma	CD4 on activated & secreting Treg	Simple mode	32	0.284627	0.15876	0.0827665	-0.0265427	0.595797	1.32927	0.973806	1.81448
1hyO6I	OO4iGp	Brain glioblastoma and astrocytoma	CD4 on activated & secreting Treg	Weighted mode	32	0.190715	0.087914	0.0378434	0.0184037	0.363027	1.21011	1.01857	1.43767
tPPWpO	eyaHJj	Brain glioblastoma and astrocytoma	CD45 on CD33br HLA DR+ CD14dim	MR Egger	15	0.233316	0.152683	0.150446	-0.0659428	0.532575	1.26278	0.936184	1.70331
tPPWpO	eyaHJj	Brain glioblastoma and astrocytoma	CD45 on CD33br HLA DR+ CD14dim	Weighted median	15	0.306856	0.155199	0.0480216	0.00266586	0.611046	1.35914	1.00267	1.84236
tPPWpO	eyaHJj	Brain glioblastoma and astrocytoma	CD45 on CD33br HLA DR+ CD14dim	Inverse variance weighted	15	0.268044	0.101313	0.00815237	0.0694698	0.466618	1.3074	1.07194	1.59459
tPPWpO	eyaHJj	Brain glioblastoma and astrocytoma	CD45 on CD33br HLA DR+ CD14dim	Simple mode	15	0.195355	0.243747	0.436253	-0.282388	0.673099	1.21574	0.753981	1.9603
tPPWpO	eyaHJj	Brain glioblastoma and astrocytoma	CD45 on CD33br HLA DR+ CD14dim	Weighted mode	15	0.285787	0.160453	0.0965919	-0.0287018	0.600275	1.33081	0.971706	1.82262
LZ3tl6	FXSxjM	Brain glioblastoma and astrocytoma	CD62L- HLA DR++ monocyte %monocyte	MR Egger	11	0.140689	0.547858	0.803109	-0.933114	1.21449	1.15107	0.393327	3.36858
LZ3tl6	FXSxjM	Brain glioblastoma and astrocytoma	CD62L- HLA DR++ monocyte %monocyte	Weighted median	11	0.280317	0.27414	0.306528	-0.256996	0.817631	1.32355	0.773371	2.26513
LZ3tl6	FXSxjM	Brain glioblastoma and astrocytoma	CD62L- HLA DR++ monocyte %monocyte	Inverse variance weighted	11	0.420197	0.2121	0.047577	0.00448114	0.835913	1.52226	1.00449	2.30692
LZ3tl6	FXSxjM	Brain glioblastoma and astrocytoma	CD62L- HLA DR++ monocyte %monocyte	Simple mode	11	0.253882	0.442452	0.578775	-0.613324	1.12109	1.28902	0.541548	3.06819
LZ3tl6	FXSxjM	Brain glioblastoma and astrocytoma	CD62L- HLA DR++ monocyte %monocyte	Weighted mode	11	0.173072	0.3886	0.665537	-0.588585	0.934728	1.18895	0.555112	2.54652
MWc2EQ	o0lqpC	Brain glioblastoma and astrocytoma	CD86 on CD62L+ myeloid DC	MR Egger	22	0.35737	0.159574	0.036644	0.0446051	0.670135	1.42956	1.04561	1.9545
MWc2EQ	o0lqpC	Brain glioblastoma and astrocytoma	CD86 on CD62L+ myeloid DC	Weighted median	22	0.153071	0.153535	0.318776	-0.147858	0.453999	1.16541	0.862554	1.5746
MWc2EQ	o0lqpC	Brain glioblastoma and astrocytoma	CD86 on CD62L+ myeloid DC	Inverse variance weighted	22	0.232492	0.11011	0.0347331	0.0166768	0.448307	1.26174	1.01682	1.56566
MWc2EQ	o0lqpC	Brain glioblastoma and astrocytoma	CD86 on CD62L+ myeloid DC	Simple mode	22	0.348799	0.256627	0.188512	-0.154189	0.851788	1.41736	0.85711	2.34383
MWc2EQ	o0lqpC	Brain glioblastoma and astrocytoma	CD86 on CD62L+ myeloid DC	Weighted mode	22	0.223487	0.134279	0.110893	-0.0396987	0.486673	1.25043	0.961079	1.6269
pTsnyw	QyCOeY	Brain glioblastoma and astrocytoma	Granulocyte AC	MR Egger	24	0.276757	0.218111	0.217746	-0.150741	0.704256	1.31885	0.86007	2.02234
pTsnyw	QyCOeY	Brain glioblastoma and astrocytoma	Granulocyte AC	Weighted median	24	0.264151	0.190518	0.165597	-0.109264	0.637565	1.30232	0.896494	1.89187
pTsnyw	QyCOeY	Brain glioblastoma and astrocytoma	Granulocyte AC	Inverse variance weighted	24	0.309921	0.136058	0.0227346	0.0432482	0.576595	1.36332	1.0442	1.77997
pTsnyw	QyCOeY	Brain glioblastoma and astrocytoma	Granulocyte AC	Simple mode	24	0.331434	0.341196	0.341461	-0.33731	1.00018	1.39296	0.713687	2.71876
pTsnyw	QyCOeY	Brain glioblastoma and astrocytoma	Granulocyte AC	Weighted mode	24	0.278828	0.233816	0.245219	-0.179451	0.737108	1.32158	0.835729	2.08988
ZYyh4P	LXFuFr	Brain glioblastoma and astrocytoma	IgD+ CD24+ AC	MR Egger	23	0.319668	0.292975	0.287585	-0.254563	0.893899	1.37667	0.775255	2.44464
ZYyh4P	LXFuFr	Brain glioblastoma and astrocytoma	IgD+ CD24+ AC	Weighted median	23	0.402312	0.242447	0.0970393	-0.0728845	0.877509	1.49528	0.929708	2.4049
ZYyh4P	LXFuFr	Brain glioblastoma and astrocytoma	IgD+ CD24+ AC	Inverse variance weighted	23	0.305	0.155459	0.04977	0.00030093	0.6097	1.35663	1.0003	1.83988
ZYyh4P	LXFuFr	Brain glioblastoma and astrocytoma	IgD+ CD24+ AC	Simple mode	23	0.71429	0.38783	0.0790334	-0.0458582	1.47444	2.04273	0.955177	4.36858
ZYyh4P	LXFuFr	Brain glioblastoma and astrocytoma	IgD+ CD24+ AC	Weighted mode	23	0.441503	0.27876	0.127507	-0.104866	0.987872	1.55504	0.900445	2.68551
1xR3To	NXDVTl	Brain glioblastoma and astrocytoma	Lymphocyte AC	MR Egger	19	0.126573	0.204368	0.543906	-0.273989	0.527135	1.13493	0.76034	1.69407
1xR3To	NXDVTl	Brain glioblastoma and astrocytoma	Lymphocyte AC	Weighted median	19	0.262841	0.191697	0.170335	-0.112885	0.638568	1.30062	0.893253	1.89377
1xR3To	NXDVTl	Brain glioblastoma and astrocytoma	Lymphocyte AC	Inverse variance weighted	19	0.314367	0.135531	0.0203673	0.0487252	0.580008	1.36939	1.04993	1.78605
1xR3To	NXDVTl	Brain glioblastoma and astrocytoma	Lymphocyte AC	Simple mode	19	0.454762	0.281956	0.124164	-0.0978716	1.0074	1.5758	0.906765	2.73846
1xR3To	NXDVTl	Brain glioblastoma and astrocytoma	Lymphocyte AC	Weighted mode	19	0.238589	0.202403	0.253833	-0.158121	0.6353	1.26946	0.853747	1.88759
jNV1xa	gxTZGu	Brain glioblastoma and astrocytoma	Myeloid DC AC	MR Egger	23	0.219056	0.103167	0.045777	0.0168493	0.421264	1.2449	1.01699	1.52389
jNV1xa	gxTZGu	Brain glioblastoma and astrocytoma	Myeloid DC AC	Weighted median	23	0.212213	0.126811	0.0942367	-0.0363364	0.460763	1.23641	0.964316	1.58528
jNV1xa	gxTZGu	Brain glioblastoma and astrocytoma	Myeloid DC AC	Inverse variance weighted	23	0.184729	0.079501	0.0201467	0.0289068	0.340551	1.20289	1.02933	1.40572
jNV1xa	gxTZGu	Brain glioblastoma and astrocytoma	Myeloid DC AC	Simple mode	23	0.169976	0.178471	0.351242	-0.179828	0.519779	1.18528	0.835414	1.68166
jNV1xa	gxTZGu	Brain glioblastoma and astrocytoma	Myeloid DC AC	Weighted mode	23	0.196374	0.108267	0.0833747	-0.0158298	0.408578	1.21698	0.984295	1.50468
