# Supplementary material for: Mediation Mendelian randomization analysis of immune cell phenotypes and glioma risk: unveiling the regulation of cerebrospinal fluid metabolites
Source: Discov Oncol. 2025 May 9;16:712. doi: 10.1007/s12672-025-02499-y (PMC12064550; doi:10.1007/s12672-025-02499-y)
Supplement: Supplementary file 8 — Additional file 8. [file 12672_2025_2499_MOESM8_ESM.xlsx]

## Sheet: Sheet1
id.exposure	id.outcome	outcome	exposure	method	nsnp	b	se	pval	lo_ci	up_ci	or	or_lci95	or_uci95
TlcsVw	WidtYq	Brain glioblastoma and astrocytoma	CD11c on monocyte	MR Egger	19	-0.363433	0.157083	0.0334626	-0.671316	-0.0555505	0.695285	0.511036	0.945964
TlcsVw	WidtYq	Brain glioblastoma and astrocytoma	CD11c on monocyte	Weighted median	19	-0.164794	0.141278	0.243432	-0.4417	0.112111	0.848068	0.642942	1.11864
TlcsVw	WidtYq	Brain glioblastoma and astrocytoma	CD11c on monocyte	Inverse variance weighted	19	-0.202822	0.103445	0.049917	-0.405574	-6.97468e-05	0.816424	0.666594	0.99993
TlcsVw	WidtYq	Brain glioblastoma and astrocytoma	CD11c on monocyte	Simple mode	19	-0.294127	0.2188	0.195559	-0.722975	0.134721	0.745182	0.485306	1.14422
TlcsVw	WidtYq	Brain glioblastoma and astrocytoma	CD11c on monocyte	Weighted mode	19	-0.221347	0.129162	0.103749	-0.474504	0.03181	0.801439	0.622194	1.03232
Llgl6n	5olZQY	Brain glioblastoma and astrocytoma	CD20 on CD20- CD38-	MR Egger	16	-0.0458385	0.215279	0.834454	-0.467785	0.376108	0.955196	0.626388	1.4566
Llgl6n	5olZQY	Brain glioblastoma and astrocytoma	CD20 on CD20- CD38-	Weighted median	16	-0.098002	0.198636	0.621749	-0.487329	0.291325	0.906647	0.614265	1.3382
Llgl6n	5olZQY	Brain glioblastoma and astrocytoma	CD20 on CD20- CD38-	Inverse variance weighted	16	-0.327193	0.145935	0.0249588	-0.613226	-0.0411595	0.720945	0.541601	0.959676
Llgl6n	5olZQY	Brain glioblastoma and astrocytoma	CD20 on CD20- CD38-	Simple mode	16	-0.630114	0.434779	0.167845	-1.48228	0.222053	0.532531	0.227119	1.24864
Llgl6n	5olZQY	Brain glioblastoma and astrocytoma	CD20 on CD20- CD38-	Weighted mode	16	-0.176472	0.185652	0.356897	-0.540349	0.187405	0.838222	0.582545	1.20612
d7XKZ9	pSxlZP	Brain glioblastoma and astrocytoma	CD3 on CD39+ resting Treg	MR Egger	20	-0.366483	0.160278	0.0345552	-0.680627	-0.0523387	0.693168	0.506299	0.949007
d7XKZ9	pSxlZP	Brain glioblastoma and astrocytoma	CD3 on CD39+ resting Treg	Weighted median	20	-0.25747	0.146227	0.0782808	-0.544075	0.0291359	0.773005	0.580378	1.02956
d7XKZ9	pSxlZP	Brain glioblastoma and astrocytoma	CD3 on CD39+ resting Treg	Inverse variance weighted	20	-0.327923	0.107379	0.00225887	-0.538385	-0.117461	0.720418	0.58369	0.889175
d7XKZ9	pSxlZP	Brain glioblastoma and astrocytoma	CD3 on CD39+ resting Treg	Simple mode	20	-0.527705	0.261777	0.0581793	-1.04079	-0.014622	0.589958	0.353177	0.985484
d7XKZ9	pSxlZP	Brain glioblastoma and astrocytoma	CD3 on CD39+ resting Treg	Weighted mode	20	-0.33019	0.130782	0.0206339	-0.586522	-0.0738578	0.718787	0.556259	0.928804
9HcJyN	kMzg3I	Brain glioblastoma and astrocytoma	CD3 on EM CD4+	MR Egger	19	-0.161118	0.148274	0.292371	-0.451735	0.129499	0.851192	0.636523	1.13826
9HcJyN	kMzg3I	Brain glioblastoma and astrocytoma	CD3 on EM CD4+	Weighted median	19	-0.213638	0.131755	0.104914	-0.471877	0.0446012	0.807641	0.62383	1.04561
9HcJyN	kMzg3I	Brain glioblastoma and astrocytoma	CD3 on EM CD4+	Inverse variance weighted	19	-0.201933	0.0948094	0.0331807	-0.38776	-0.0161071	0.817149	0.678575	0.984022
9HcJyN	kMzg3I	Brain glioblastoma and astrocytoma	CD3 on EM CD4+	Simple mode	19	-0.181377	0.189125	0.350249	-0.552062	0.189308	0.834121	0.575762	1.20841
9HcJyN	kMzg3I	Brain glioblastoma and astrocytoma	CD3 on EM CD4+	Weighted mode	19	-0.181377	0.128133	0.173982	-0.432518	0.0697644	0.834121	0.648873	1.07226
sKSGOw	4c4DV7	Brain glioblastoma and astrocytoma	CD33br HLA DR+ AC	MR Egger	30	-0.16039	0.0570608	0.00891851	-0.272229	-0.0485508	0.851812	0.76168	0.952609
sKSGOw	4c4DV7	Brain glioblastoma and astrocytoma	CD33br HLA DR+ AC	Weighted median	30	-0.140136	0.0751195	0.0621099	-0.28737	0.00709798	0.86924	0.750234	1.00712
sKSGOw	4c4DV7	Brain glioblastoma and astrocytoma	CD33br HLA DR+ AC	Inverse variance weighted	30	-0.111854	0.0472995	0.0180396	-0.204561	-0.019147	0.894175	0.815005	0.981035
sKSGOw	4c4DV7	Brain glioblastoma and astrocytoma	CD33br HLA DR+ AC	Simple mode	30	-0.0190459	0.111601	0.865675	-0.237783	0.199691	0.981134	0.788374	1.22103
sKSGOw	4c4DV7	Brain glioblastoma and astrocytoma	CD33br HLA DR+ AC	Weighted mode	30	-0.105669	0.0620186	0.0991064	-0.227226	0.015887	0.899722	0.796741	1.01601
tPpORD	azh1ii	Brain glioblastoma and astrocytoma	CD38 on PB/PC	MR Egger	15	-0.403284	0.255069	0.137875	-0.90322	0.0966511	0.668122	0.405263	1.10148
tPpORD	azh1ii	Brain glioblastoma and astrocytoma	CD38 on PB/PC	Weighted median	15	-0.509436	0.216012	0.0183554	-0.932818	-0.0860526	0.600835	0.393443	0.917546
tPpORD	azh1ii	Brain glioblastoma and astrocytoma	CD38 on PB/PC	Inverse variance weighted	15	-0.335797	0.150204	0.0253775	-0.630196	-0.0413972	0.714769	0.532487	0.959448
tPpORD	azh1ii	Brain glioblastoma and astrocytoma	CD38 on PB/PC	Simple mode	15	-0.615517	0.381986	0.12941	-1.36421	0.133176	0.540362	0.255583	1.14245
tPpORD	azh1ii	Brain glioblastoma and astrocytoma	CD38 on PB/PC	Weighted mode	15	-0.487527	0.247454	0.0689272	-0.972536	-0.00251767	0.614143	0.378123	0.997485
FcwfnF	SyLt7u	Brain glioblastoma and astrocytoma	CD66b on CD66b++ myeloid cell	MR Egger	26	-0.0715312	0.130999	0.590076	-0.32829	0.185227	0.930967	0.720154	1.20349
FcwfnF	SyLt7u	Brain glioblastoma and astrocytoma	CD66b on CD66b++ myeloid cell	Weighted median	26	-0.165929	0.129561	0.200299	-0.419869	0.088011	0.847106	0.657133	1.092
FcwfnF	SyLt7u	Brain glioblastoma and astrocytoma	CD66b on CD66b++ myeloid cell	Inverse variance weighted	26	-0.213436	0.0839388	0.0109983	-0.377955	-0.0489156	0.807804	0.685261	0.952262
FcwfnF	SyLt7u	Brain glioblastoma and astrocytoma	CD66b on CD66b++ myeloid cell	Simple mode	26	-0.417421	0.220525	0.0700114	-0.84965	0.0148092	0.658744	0.427564	1.01492
FcwfnF	SyLt7u	Brain glioblastoma and astrocytoma	CD66b on CD66b++ myeloid cell	Weighted mode	26	-0.156227	0.124673	0.221764	-0.400586	0.0881314	0.855365	0.669927	1.09213
dsjTKY	8VUDPO	Brain glioblastoma and astrocytoma	CD8dim %leukocyte	MR Egger	18	-0.0415925	0.168091	0.807714	-0.37105	0.287865	0.959261	0.690009	1.33358
dsjTKY	8VUDPO	Brain glioblastoma and astrocytoma	CD8dim %leukocyte	Weighted median	18	-0.0680874	0.175979	0.698826	-0.413006	0.276832	0.934179	0.661658	1.31894
dsjTKY	8VUDPO	Brain glioblastoma and astrocytoma	CD8dim %leukocyte	Inverse variance weighted	18	-0.229867	0.115896	0.047325	-0.457023	-0.00270964	0.79464	0.633165	0.997294
dsjTKY	8VUDPO	Brain glioblastoma and astrocytoma	CD8dim %leukocyte	Simple mode	18	-0.222235	0.276833	0.433184	-0.764828	0.320357	0.800727	0.465414	1.37762
dsjTKY	8VUDPO	Brain glioblastoma and astrocytoma	CD8dim %leukocyte	Weighted mode	18	-0.0490232	0.158046	0.760193	-0.358794	0.260748	0.952159	0.698518	1.2979
XV45hg	rKBhIE	Brain glioblastoma and astrocytoma	EM DN (CD4-CD8-) %DN	MR Egger	28	-0.218711	0.130377	0.105423	-0.47425	0.0368284	0.803554	0.622352	1.03752
XV45hg	rKBhIE	Brain glioblastoma and astrocytoma	EM DN (CD4-CD8-) %DN	Weighted median	28	-0.178961	0.133016	0.178492	-0.439672	0.08175	0.836139	0.644248	1.08518
XV45hg	rKBhIE	Brain glioblastoma and astrocytoma	EM DN (CD4-CD8-) %DN	Inverse variance weighted	28	-0.219522	0.0897231	0.0144187	-0.395379	-0.0436646	0.802903	0.673425	0.957275
XV45hg	rKBhIE	Brain glioblastoma and astrocytoma	EM DN (CD4-CD8-) %DN	Simple mode	28	-0.0489301	0.196738	0.80547	-0.434537	0.336677	0.952248	0.647564	1.40029
XV45hg	rKBhIE	Brain glioblastoma and astrocytoma	EM DN (CD4-CD8-) %DN	Weighted mode	28	-0.169887	0.138053	0.229089	-0.440471	0.100697	0.84376	0.643733	1.10594
LumcpV	ls7xfP	Brain glioblastoma and astrocytoma	FSC-A on NKT	MR Egger	20	-0.437545	0.254623	0.102875	-0.936606	0.0615163	0.64562	0.391956	1.06345
LumcpV	ls7xfP	Brain glioblastoma and astrocytoma	FSC-A on NKT	Weighted median	20	-0.439257	0.239763	0.0669438	-0.909192	0.0306774	0.644515	0.40285	1.03115
LumcpV	ls7xfP	Brain glioblastoma and astrocytoma	FSC-A on NKT	Inverse variance weighted	20	-0.374037	0.147458	0.0111944	-0.663055	-0.08502	0.687951	0.515275	0.918494
LumcpV	ls7xfP	Brain glioblastoma and astrocytoma	FSC-A on NKT	Simple mode	20	-0.474453	0.389305	0.237867	-1.23749	0.288584	0.622225	0.290112	1.33454
LumcpV	ls7xfP	Brain glioblastoma and astrocytoma	FSC-A on NKT	Weighted mode	20	-0.444775	0.237258	0.0763005	-0.909801	0.020252	0.640969	0.402604	1.02046
