# Supplementary material for: Mediation Mendelian randomization analysis of immune cell phenotypes and glioma risk: unveiling the regulation of cerebrospinal fluid metabolites
Source: Discov Oncol. 2025 May 9;16:712. doi: 10.1007/s12672-025-02499-y (PMC12064550; doi:10.1007/s12672-025-02499-y)
Supplement: Supplementary file 9 — Additional file 9. [file 12672_2025_2499_MOESM9_ESM.xlsx]

## Sheet: Sheet1
id.exposure	id.outcome	outcome	exposure	egger_intercept	se	pval
d7XKZ9	pSxlZP	Brain glioblastoma and astrocytoma	CD3 on CD39+ resting Treg	0.0197541	0.059726	0.744656
9HcJyN	kMzg3I	Brain glioblastoma and astrocytoma	CD3 on EM CD4+	-0.0172023	0.0479074	0.72396
1hyO6I	OO4iGp	Brain glioblastoma and astrocytoma	CD4 on activated & secreting Treg	-0.024055	0.0415382	0.566841
dsjTKY	8VUDPO	Brain glioblastoma and astrocytoma	CD8dim %leukocyte	-0.0866815	0.0560528	0.141551
TlcsVw	WidtYq	Brain glioblastoma and astrocytoma	CD11c on monocyte	0.0632375	0.0472858	0.198729
2R7R6C	60xqJZ	Brain glioblastoma and astrocytoma	CD19 on IgD+ CD24-	-0.00556615	0.0351032	0.875395
Llgl6n	5olZQY	Brain glioblastoma and astrocytoma	CD20 on CD20- CD38-	-0.0894114	0.0514805	0.104363
sKSGOw	4c4DV7	Brain glioblastoma and astrocytoma	CD33br HLA DR+ AC	0.0476516	0.0313354	0.13955
tPpORD	azh1ii	Brain glioblastoma and astrocytoma	CD38 on PB/PC	0.0174914	0.0527916	0.745675
tPPWpO	eyaHJj	Brain glioblastoma and astrocytoma	CD45 on CD33br HLA DR+ CD14dim	0.0137712	0.0452963	0.76592
LZ3tl6	FXSxjM	Brain glioblastoma and astrocytoma	CD62L- HLA DR++ monocyte %monocyte	0.0569576	0.102935	0.593512
FcwfnF	SyLt7u	Brain glioblastoma and astrocytoma	CD66b on CD66b++ myeloid cell	-0.0687762	0.0487446	0.171091
MWc2EQ	o0lqpC	Brain glioblastoma and astrocytoma	CD86 on CD62L+ myeloid DC	-0.0530404	0.0492254	0.294083
XV45hg	rKBhIE	Brain glioblastoma and astrocytoma	EM DN (CD4-CD8-) %DN	-0.000306821	0.0357733	0.993222
LumcpV	ls7xfP	Brain glioblastoma and astrocytoma	FSC-A on NKT	0.0187875	0.0614085	0.763158
pTsnyw	QyCOeY	Brain glioblastoma and astrocytoma	Granulocyte AC	0.00886853	0.0455863	0.847536
ZYyh4P	LXFuFr	Brain glioblastoma and astrocytoma	IgD+ CD24+ AC	-0.0031819	0.05387	0.953458
1xR3To	NXDVTl	Brain glioblastoma and astrocytoma	Lymphocyte AC	0.0601905	0.0490268	0.236286
jNV1xa	gxTZGu	Brain glioblastoma and astrocytoma	Myeloid DC AC	-0.021076	0.040368	0.607066
