# Supplementary material for: Mediation Mendelian randomization analysis of immune cell phenotypes and glioma risk: unveiling the regulation of cerebrospinal fluid metabolites
Source: Discov Oncol. 2025 May 9;16:712. doi: 10.1007/s12672-025-02499-y (PMC12064550; doi:10.1007/s12672-025-02499-y)
Supplement: Supplementary file 10 — Additional file 10. [file 12672_2025_2499_MOESM10_ESM.xlsx]

## Sheet: Sheet1
id.exposure	id.outcome	outcome	exposure	method	Q	Q_df	Q_pval
d7XKZ9	pSxlZP	Brain glioblastoma and astrocytoma	CD3 on CD39+ resting Treg	MR Egger	23.98	18	0.155683
d7XKZ9	pSxlZP	Brain glioblastoma and astrocytoma	CD3 on CD39+ resting Treg	Inverse variance weighted	24.1258	19	0.191373
9HcJyN	kMzg3I	Brain glioblastoma and astrocytoma	CD3 on EM CD4+	MR Egger	17.1435	17	0.444684
9HcJyN	kMzg3I	Brain glioblastoma and astrocytoma	CD3 on EM CD4+	Inverse variance weighted	17.2736	18	0.504379
1hyO6I	OO4iGp	Brain glioblastoma and astrocytoma	CD4 on activated & secreting Treg	MR Egger	36.6953	30	0.18619
1hyO6I	OO4iGp	Brain glioblastoma and astrocytoma	CD4 on activated & secreting Treg	Inverse variance weighted	37.1055	31	0.20807
dsjTKY	8VUDPO	Brain glioblastoma and astrocytoma	CD8dim %leukocyte	MR Egger	11.8985	16	0.750938
dsjTKY	8VUDPO	Brain glioblastoma and astrocytoma	CD8dim %leukocyte	Inverse variance weighted	14.2899	17	0.646484
TlcsVw	WidtYq	Brain glioblastoma and astrocytoma	CD11c on monocyte	MR Egger	18.305	17	0.369849
TlcsVw	WidtYq	Brain glioblastoma and astrocytoma	CD11c on monocyte	Inverse variance weighted	20.2308	18	0.319978
2R7R6C	60xqJZ	Brain glioblastoma and astrocytoma	CD19 on IgD+ CD24-	MR Egger	19.477	23	0.673217
2R7R6C	60xqJZ	Brain glioblastoma and astrocytoma	CD19 on IgD+ CD24-	Inverse variance weighted	19.5022	24	0.724706
Llgl6n	5olZQY	Brain glioblastoma and astrocytoma	CD20 on CD20- CD38-	MR Egger	12.8751	14	0.536382
Llgl6n	5olZQY	Brain glioblastoma and astrocytoma	CD20 on CD20- CD38-	Inverse variance weighted	15.8916	15	0.389295
sKSGOw	4c4DV7	Brain glioblastoma and astrocytoma	CD33br HLA DR+ AC	MR Egger	25.0989	28	0.622448
sKSGOw	4c4DV7	Brain glioblastoma and astrocytoma	CD33br HLA DR+ AC	Inverse variance weighted	27.4114	29	0.54952
tPpORD	azh1ii	Brain glioblastoma and astrocytoma	CD38 on PB/PC	MR Egger	13.5822	13	0.40391
tPpORD	azh1ii	Brain glioblastoma and astrocytoma	CD38 on PB/PC	Inverse variance weighted	13.6969	14	0.472528
tPPWpO	eyaHJj	Brain glioblastoma and astrocytoma	CD45 on CD33br HLA DR+ CD14dim	MR Egger	12.0976	13	0.519659
tPPWpO	eyaHJj	Brain glioblastoma and astrocytoma	CD45 on CD33br HLA DR+ CD14dim	Inverse variance weighted	12.19	14	0.591047
LZ3tl6	FXSxjM	Brain glioblastoma and astrocytoma	CD62L- HLA DR++ monocyte %monocyte	MR Egger	3.54631	9	0.938664
LZ3tl6	FXSxjM	Brain glioblastoma and astrocytoma	CD62L- HLA DR++ monocyte %monocyte	Inverse variance weighted	3.85249	10	0.953756
FcwfnF	SyLt7u	Brain glioblastoma and astrocytoma	CD66b on CD66b++ myeloid cell	MR Egger	17.3887	24	0.831615
FcwfnF	SyLt7u	Brain glioblastoma and astrocytoma	CD66b on CD66b++ myeloid cell	Inverse variance weighted	19.3795	25	0.778569
MWc2EQ	o0lqpC	Brain glioblastoma and astrocytoma	CD86 on CD62L+ myeloid DC	MR Egger	22.9336	20	0.292068
MWc2EQ	o0lqpC	Brain glioblastoma and astrocytoma	CD86 on CD62L+ myeloid DC	Inverse variance weighted	24.2649	21	0.280403
XV45hg	rKBhIE	Brain glioblastoma and astrocytoma	EM DN (CD4-CD8-) %DN	MR Egger	24.8659	26	0.526573
XV45hg	rKBhIE	Brain glioblastoma and astrocytoma	EM DN (CD4-CD8-) %DN	Inverse variance weighted	24.866	27	0.58197
LumcpV	ls7xfP	Brain glioblastoma and astrocytoma	FSC-A on NKT	MR Egger	16.1894	18	0.579334
LumcpV	ls7xfP	Brain glioblastoma and astrocytoma	FSC-A on NKT	Inverse variance weighted	16.283	19	0.638324
pTsnyw	QyCOeY	Brain glioblastoma and astrocytoma	Granulocyte AC	MR Egger	10.7535	22	0.978091
pTsnyw	QyCOeY	Brain glioblastoma and astrocytoma	Granulocyte AC	Inverse variance weighted	10.7913	23	0.985218
ZYyh4P	LXFuFr	Brain glioblastoma and astrocytoma	IgD+ CD24+ AC	MR Egger	15.749	21	0.783586
ZYyh4P	LXFuFr	Brain glioblastoma and astrocytoma	IgD+ CD24+ AC	Inverse variance weighted	15.7524	22	0.827979
1xR3To	NXDVTl	Brain glioblastoma and astrocytoma	Lymphocyte AC	MR Egger	12.5277	17	0.767184
1xR3To	NXDVTl	Brain glioblastoma and astrocytoma	Lymphocyte AC	Inverse variance weighted	14.035	18	0.726809
jNV1xa	gxTZGu	Brain glioblastoma and astrocytoma	Myeloid DC AC	MR Egger	14.6197	21	0.841539
jNV1xa	gxTZGu	Brain glioblastoma and astrocytoma	Myeloid DC AC	Inverse variance weighted	14.8923	22	0.866818
