# Supplementary material for: Mediation Mendelian randomization analysis of immune cell phenotypes and glioma risk: unveiling the regulation of cerebrospinal fluid metabolites
Source: Discov Oncol. 2025 May 9;16:712. doi: 10.1007/s12672-025-02499-y (PMC12064550; doi:10.1007/s12672-025-02499-y)
Supplement: Supplementary file 11 — Additional file 11. [file 12672_2025_2499_MOESM11_ESM.xlsx]

## Sheet: Sheet1
id.exposure	id.outcome	outcome	exposure	method	nsnp	b	se	pval	lo_ci	up_ci	or	or_lci95	or_uci95
ebi-a-GCST90001498	PFQcza	GCST90026107	Activated & resting Treg AC	Inverse variance weighted	15	0.0560795	0.0245615	0.0224169	0.00793897	0.10422	1.05768	1.00797	1.10984
ebi-a-GCST90001507	PFQcza	GCST90026107	CD25hi CD45RA+ CD4 not Treg AC	Inverse variance weighted	18	0.0356673	0.0155948	0.0221881	0.00510156	0.066233	1.03631	1.00511	1.06848
ebi-a-GCST90001546	PFQcza	GCST90026107	TD CD4+ %CD4+	Inverse variance weighted	16	0.0444962	0.0224681	0.0476565	0.000458765	0.0885337	1.0455	1.00046	1.09257
ebi-a-GCST90001568	PFQcza	GCST90026107	Naive DN (CD4-CD8-) %T cell	Inverse variance weighted	18	-0.0356901	0.0160607	0.02627	-0.0671691	-0.00421106	0.964939	0.935037	0.995798
ebi-a-GCST90001696	PFQcza	GCST90026107	CD45RA- CD28- CD8br %CD8br	Inverse variance weighted	22	-0.00172718	0.000690231	0.012338	-0.00308004	-0.000374331	0.998274	0.996925	0.999626
ebi-a-GCST90001697	PFQcza	GCST90026107	CD45RA- CD28- CD8br %T cell	Inverse variance weighted	58	-0.00110375	0.00043444	0.0110653	-0.00195525	-0.000252248	0.998897	0.998047	0.999748
ebi-a-GCST90001751	PFQcza	GCST90026107	CD20 on IgD+ CD38br	Inverse variance weighted	17	-0.0345188	0.0163851	0.035142	-0.0666335	-0.00240399	0.96607	0.935538	0.997599
ebi-a-GCST90001753	PFQcza	GCST90026107	CD20 on IgD- CD24-	Inverse variance weighted	21	0.0295266	0.0136315	0.0303072	0.00280881	0.0562445	1.02997	1.00281	1.05786
ebi-a-GCST90001763	PFQcza	GCST90026107	CD20 on transitional	Inverse variance weighted	16	-0.0537126	0.0225045	0.016998	-0.0978214	-0.0096038	0.947704	0.906811	0.990442
ebi-a-GCST90001774	PFQcza	GCST90026107	CD24 on transitional	Inverse variance weighted	14	0.0798764	0.0251793	0.00151237	0.0305249	0.129228	1.08315	1.031	1.13795
ebi-a-GCST90001789	PFQcza	GCST90026107	CD25 on IgD- CD38dim	Inverse variance weighted	16	-0.0532624	0.0256638	0.0379502	-0.103563	-0.00296141	0.948131	0.901619	0.997043
ebi-a-GCST90001830	PFQcza	GCST90026107	BAFF-R on CD20-	Inverse variance weighted	7	0.0555611	0.0269645	0.0393485	0.00271057	0.108412	1.05713	1.00271	1.11451
ebi-a-GCST90001837	PFQcza	GCST90026107	CD66b on Gr MDSC	Inverse variance weighted	17	-0.0344577	0.0141953	0.0152076	-0.0622806	-0.00663486	0.966129	0.939619	0.993387
ebi-a-GCST90001838	PFQcza	GCST90026107	CD3 on naive CD8br	Inverse variance weighted	19	0.0268566	0.0130427	0.0394813	0.00129299	0.0524203	1.02722	1.00129	1.05382
ebi-a-GCST90001852	PFQcza	GCST90026107	CD3 on CD39+ resting Treg	Inverse variance weighted	12	0.0535914	0.0196107	0.00628049	0.0151545	0.0920283	1.05505	1.01527	1.0964
ebi-a-GCST90001858	PFQcza	GCST90026107	CD3 on CD45RA+ CD4+	Inverse variance weighted	19	0.0309081	0.0149649	0.0388876	0.00157692	0.0602393	1.03139	1.00158	1.06209
ebi-a-GCST90001913	PFQcza	GCST90026107	CD45 on granulocyte	Inverse variance weighted	12	0.0577198	0.0252527	0.0222725	0.00822451	0.107215	1.05942	1.00826	1.11317
ebi-a-GCST90001934	PFQcza	GCST90026107	CD25 on CD45RA+ CD4 not Treg	Inverse variance weighted	15	0.0423734	0.0202077	0.036003	0.0027663	0.0819804	1.04328	1.00277	1.08543
ebi-a-GCST90001968	PFQcza	GCST90026107	FSC-A on B cell	Inverse variance weighted	17	-0.05503	0.0209495	0.00861948	-0.096091	-0.0139689	0.946457	0.908381	0.986128
ebi-a-GCST90001976	PFQcza	GCST90026107	FSC-A on NKT	Inverse variance weighted	15	0.0514013	0.0227126	0.0236285	0.00688459	0.0959181	1.05275	1.00691	1.10067
ebi-a-GCST90002033	PFQcza	GCST90026107	CD39 on granulocyte	Inverse variance weighted	19	-0.0364903	0.0181406	0.0442698	-0.0720459	-0.000934737	0.964167	0.930488	0.999066
ebi-a-GCST90002034	PFQcza	GCST90026107	CD39 on monocyte	Inverse variance weighted	13	0.0295394	0.0120637	0.0143404	0.00589458	0.0531843	1.02998	1.00591	1.05462
ebi-a-GCST90002056	PFQcza	GCST90026107	CD8 on EM CD8br	Inverse variance weighted	18	0.0456683	0.0181283	0.0117632	0.0101368	0.0811997	1.04673	1.01019	1.08459
ebi-a-GCST90002057	PFQcza	GCST90026107	CD8 on TD CD8br	Inverse variance weighted	10	0.0664561	0.0220127	0.00253617	0.0233113	0.109601	1.06871	1.02359	1.11583
ebi-a-GCST90002080	PFQcza	GCST90026107	SSC-A on T cell	Inverse variance weighted	13	-0.0578789	0.0288333	0.0447107	-0.114392	-0.00136571	0.943764	0.891908	0.998635
ebi-a-GCST90002105	PFQcza	GCST90026107	HLA DR on plasmacytoid DC	Inverse variance weighted	17	-0.023928	0.00942431	0.011118	-0.0423997	-0.00545639	0.976356	0.958487	0.994558
ebi-a-GCST90001428	udXPch	GCST90026134	IgD- CD38dim %B cell	Inverse variance weighted	17	0.161223	0.0508642	0.0015261	0.0615291	0.260917	1.17495	1.06346	1.29812
ebi-a-GCST90001561	udXPch	GCST90026134	CD45RA+ CD8br %CD8br	Inverse variance weighted	16	-0.119897	0.0583623	0.0399416	-0.234287	-0.00550659	0.887012	0.791135	0.994509
ebi-a-GCST90001583	udXPch	GCST90026134	Monocyte AC	Inverse variance weighted	21	-0.109109	0.0548856	0.0468181	-0.216685	-0.00153362	0.896632	0.805184	0.998468
ebi-a-GCST90001825	udXPch	GCST90026134	IgD on IgD+ CD38dim	Inverse variance weighted	12	0.141365	0.0547084	0.00976675	0.034137	0.248594	1.15185	1.03473	1.28222
ebi-a-GCST90001844	udXPch	GCST90026134	CD3 on TD CD4+	Inverse variance weighted	16	-0.191614	0.0877159	0.0289268	-0.363537	-0.0196908	0.825625	0.695213	0.980502
ebi-a-GCST90001848	udXPch	GCST90026134	CD3 on NKT	Inverse variance weighted	11	-0.236793	0.0984014	0.0161107	-0.42966	-0.0439263	0.789155	0.650731	0.957024
ebi-a-GCST90001869	udXPch	GCST90026134	CD3 on resting Treg	Inverse variance weighted	23	-0.169242	0.0821098	0.0392876	-0.330177	-0.00830634	0.844305	0.718797	0.991728
ebi-a-GCST90001912	udXPch	GCST90026134	CD45 on HLA DR+ NK	Inverse variance weighted	10	-0.18219	0.0909754	0.0452173	-0.360502	-0.00387801	0.833443	0.697326	0.99613
ebi-a-GCST90002007	udXPch	GCST90026134	HLA DR on CD14+ CD16+ monocyte	Inverse variance weighted	15	-0.122272	0.0464941	0.00854257	-0.213401	-0.0311435	0.884908	0.807833	0.969336
ebi-a-GCST90002010	udXPch	GCST90026134	HLA DR on monocyte	Inverse variance weighted	13	-0.117628	0.0548922	0.032122	-0.225217	-0.0100392	0.889027	0.798343	0.990011
ebi-a-GCST90002011	udXPch	GCST90026134	CD64 on CD14+ CD16+ monocyte	Inverse variance weighted	8	0.424698	0.14718	0.00390695	0.136226	0.71317	1.52913	1.14594	2.04045
ebi-a-GCST90002013	udXPch	GCST90026134	CCR2 on myeloid DC	Inverse variance weighted	10	-0.115292	0.0530657	0.029809	-0.2193	-0.0112828	0.891106	0.80308	0.988781
ebi-a-GCST90002068	udXPch	GCST90026134	CD4 on secreting Treg	Inverse variance weighted	19	-0.155556	0.0640061	0.0150849	-0.281008	-0.0301042	0.855939	0.755022	0.970344
ebi-a-GCST90002106	udXPch	GCST90026134	HLA DR on DC	Inverse variance weighted	15	-0.136279	0.0516941	0.00838263	-0.237599	-0.0349585	0.872599	0.788519	0.965646
ebi-a-GCST90001489	SvQPRv	GCST90026146	CD39+ activated Treg AC	Inverse variance weighted	21	-0.0819771	0.0329553	0.0128637	-0.14657	-0.0173847	0.921293	0.863666	0.982766
ebi-a-GCST90001499	SvQPRv	GCST90026146	Activated & resting Treg % CD4 Treg	Inverse variance weighted	20	0.0686578	0.0345301	0.0467735	0.000978782	0.136337	1.07107	1.00098	1.14607
ebi-a-GCST90001546	SvQPRv	GCST90026146	TD CD4+ %CD4+	Inverse variance weighted	16	0.133884	0.0634859	0.0349546	0.00945203	0.258317	1.14326	1.0095	1.29475
ebi-a-GCST90001558	SvQPRv	GCST90026146	TD CD8br %CD8br	Inverse variance weighted	16	-0.118578	0.0548204	0.030539	-0.226026	-0.0111301	0.888182	0.797697	0.988932
ebi-a-GCST90001566	SvQPRv	GCST90026146	Naive DN (CD4-CD8-) AC	Inverse variance weighted	17	-0.114621	0.0582654	0.049157	-0.228821	-0.000421112	0.891704	0.795471	0.999579
ebi-a-GCST90001590	SvQPRv	GCST90026146	CD4+ AC	Inverse variance weighted	17	0.130463	0.0630413	0.038501	0.00690182	0.254024	1.13936	1.00693	1.2892
ebi-a-GCST90001645	SvQPRv	GCST90026146	NK AC	Inverse variance weighted	17	0.146379	0.0674932	0.0300982	0.0140923	0.278666	1.15763	1.01419	1.32137
ebi-a-GCST90001670	SvQPRv	GCST90026146	CD39+ CD8br %T cell	Inverse variance weighted	10	-0.165742	0.0709397	0.0194716	-0.304784	-0.0267001	0.847265	0.737283	0.973653
ebi-a-GCST90001721	SvQPRv	GCST90026146	CD19 on CD20-	Inverse variance weighted	18	-0.145987	0.0507989	0.00405549	-0.245552	-0.0464207	0.864169	0.782272	0.95464
ebi-a-GCST90001745	SvQPRv	GCST90026146	CD20 on CD24+ CD27+	Inverse variance weighted	20	-0.134775	0.0611306	0.0274743	-0.254591	-0.0149594	0.873912	0.775233	0.985152
ebi-a-GCST90001758	SvQPRv	GCST90026146	CD20 on memory B cell	Inverse variance weighted	24	-0.140014	0.0621271	0.0242164	-0.261783	-0.0182454	0.869346	0.769678	0.98192
ebi-a-GCST90001776	SvQPRv	GCST90026146	CD25 on CD20- CD38-	Inverse variance weighted	10	0.337251	0.0866682	9.97e-05	0.167381	0.507121	1.40109	1.1822	1.6605
ebi-a-GCST90001786	SvQPRv	GCST90026146	CD25 on IgD- CD27-	Inverse variance weighted	16	-0.150253	0.0653099	0.0214136	-0.27826	-0.0222453	0.86049	0.7571	0.978
ebi-a-GCST90001811	SvQPRv	GCST90026146	CD38 on IgD+ CD24-	Inverse variance weighted	14	-0.165449	0.0614004	0.00704737	-0.285794	-0.0451046	0.847513	0.751417	0.955897
ebi-a-GCST90001818	SvQPRv	GCST90026146	CD38 on IgD+	Inverse variance weighted	6	-0.298714	0.125457	0.0172659	-0.54461	-0.0528171	0.741772	0.580068	0.948553
ebi-a-GCST90001825	SvQPRv	GCST90026146	IgD on IgD+ CD38dim	Inverse variance weighted	12	0.092946	0.0391512	0.0175953	0.0162096	0.169682	1.0974	1.01634	1.18493
ebi-a-GCST90001851	SvQPRv	GCST90026146	CD3 on T cell	Inverse variance weighted	23	-0.097024	0.0459264	0.0346351	-0.18704	-0.0070083	0.907534	0.829411	0.993016
ebi-a-GCST90001867	SvQPRv	GCST90026146	CD3 on CD4+	Inverse variance weighted	17	-0.15019	0.0652349	0.0213187	-0.27805	-0.0223295	0.860545	0.757259	0.977918
ebi-a-GCST90001943	SvQPRv	GCST90026146	CD25 on activated & secreting Treg	Inverse variance weighted	13	0.119426	0.0468526	0.0108044	0.0275945	0.211257	1.12685	1.02798	1.23523
ebi-a-GCST90001976	SvQPRv	GCST90026146	FSC-A on NKT	Inverse variance weighted	15	0.164239	0.063659	0.00988032	0.0394679	0.289011	1.1785	1.04026	1.33511
ebi-a-GCST90001983	SvQPRv	GCST90026146	CD14 on CD14+ CD16+ monocyte	Inverse variance weighted	14	-0.188593	0.0714603	0.00831173	-0.328656	-0.0485313	0.828123	0.719891	0.952627
ebi-a-GCST90002001	SvQPRv	GCST90026146	CD64 on CD14- CD16-	Inverse variance weighted	10	-0.210365	0.0890412	0.0181496	-0.384885	-0.0358438	0.810289	0.680529	0.964791
ebi-a-GCST90002029	SvQPRv	GCST90026146	CD39 on CD39+ CD8br	Inverse variance weighted	18	-0.105241	0.0520686	0.0432599	-0.207295	-0.00318618	0.900108	0.81278	0.996819
ebi-a-GCST90002082	SvQPRv	GCST90026146	SSC-A on CD8br	Inverse variance weighted	10	-0.280412	0.0959539	0.00347385	-0.468482	-0.0923426	0.755472	0.625952	0.911793
ebi-a-GCST90001435	t4M9YK	GCST90026163	PB/PC %lymphocyte	Inverse variance weighted	13	0.0214675	0.0106065	0.0429704	0.000678788	0.0422562	1.0217	1.00068	1.04316
ebi-a-GCST90001490	t4M9YK	GCST90026163	CD39+ activated Treg %activated Treg	Inverse variance weighted	3	-0.111526	0.0364146	0.00219378	-0.182898	-0.040153	0.894468	0.832853	0.960642
ebi-a-GCST90001492	t4M9YK	GCST90026163	Secreting Treg AC	Inverse variance weighted	12	0.0145983	0.00739349	0.048327	0.000107069	0.0290895	1.01471	1.00011	1.02952
ebi-a-GCST90001497	t4M9YK	GCST90026163	CD39+ secreting Treg %CD4 Treg	Inverse variance weighted	13	0.0256837	0.0109969	0.0195152	0.00412977	0.0472376	1.02602	1.00414	1.04837
ebi-a-GCST90001519	t4M9YK	GCST90026163	CD33br HLA DR+ CD14- %CD33br HLA DR+	Inverse variance weighted	17	0.01916	0.00946064	0.042844	0.000617097	0.0377028	1.01934	1.00062	1.03842
ebi-a-GCST90001532	t4M9YK	GCST90026163	Basophil AC	Inverse variance weighted	16	0.0107802	0.00532413	0.0428889	0.000344951	0.0212155	1.01084	1.00035	1.02144
ebi-a-GCST90001533	t4M9YK	GCST90026163	Basophil %CD33dim HLA DR- CD66b-	Inverse variance weighted	15	0.0291197	0.0103761	0.00500946	0.00878257	0.0494568	1.02955	1.00882	1.0507
ebi-a-GCST90001560	t4M9YK	GCST90026163	CD45RA+ CD8br AC	Inverse variance weighted	16	-0.0299678	0.0135604	0.0271084	-0.0565461	-0.00338946	0.970477	0.945023	0.996616
ebi-a-GCST90001574	t4M9YK	GCST90026163	TD DN (CD4-CD8-) %T cell	Inverse variance weighted	17	-0.0313842	0.0123747	0.0112074	-0.0556386	-0.00712986	0.969103	0.945881	0.992895
ebi-a-GCST90001627	t4M9YK	GCST90026163	HLA DR+ CD8br AC	Inverse variance weighted	28	-0.0184245	0.00888161	0.0380373	-0.0358324	-0.00101652	0.981744	0.964802	0.998984
ebi-a-GCST90001697	t4M9YK	GCST90026163	CD45RA- CD28- CD8br %T cell	Inverse variance weighted	58	-0.000618207	0.000296792	0.0372548	-0.00119992	-3.65e-05	0.999382	0.998801	0.999964
ebi-a-GCST90001728	t4M9YK	GCST90026163	CD19 on IgD+ CD38- unsw mem	Inverse variance weighted	13	-0.0257173	0.00840336	0.00221075	-0.0421879	-0.00924668	0.974611	0.95869	0.990796
ebi-a-GCST90001814	t4M9YK	GCST90026163	CD38 on IgD- CD38br	Inverse variance weighted	7	-0.0859342	0.0296608	0.00376478	-0.144069	-0.0277989	0.917655	0.865828	0.972584
ebi-a-GCST90001822	t4M9YK	GCST90026163	IgD on IgD+ CD38-	Inverse variance weighted	16	0.0301066	0.014413	0.0367206	0.00185722	0.0583561	1.03056	1.00186	1.06009
ebi-a-GCST90001831	t4M9YK	GCST90026163	CD62L on CD62L+ myeloid DC	Inverse variance weighted	11	0.0552014	0.0210171	0.0086268	0.0140079	0.0963949	1.05675	1.01411	1.10119
ebi-a-GCST90001840	t4M9YK	GCST90026163	CD3 on TD CD8br	Inverse variance weighted	20	0.0278989	0.012422	0.0247086	0.0035518	0.052246	1.02829	1.00356	1.05363
ebi-a-GCST90001878	t4M9YK	GCST90026163	HVEM on EM CD4+	Inverse variance weighted	16	-0.019757	0.0100255	0.0487617	-0.0394071	-0.000106968	0.980437	0.961359	0.999893
ebi-a-GCST90001909	t4M9YK	GCST90026163	CD45 on CD14+ monocyte	Inverse variance weighted	9	-0.068692	0.0248389	0.00568361	-0.117376	-0.0200077	0.933614	0.88925	0.980191
ebi-a-GCST90001918	t4M9YK	GCST90026163	CD45 on HLA DR+ T cell	Inverse variance weighted	12	-0.0334605	0.0166241	0.0441385	-0.0660436	-0.000877309	0.967093	0.93609	0.999123
ebi-a-GCST90001921	t4M9YK	GCST90026163	CD45 on HLA DR+ CD8br	Inverse variance weighted	16	-0.025643	0.0127076	0.0435981	-0.0505499	-0.00073621	0.974683	0.950707	0.999264
ebi-a-GCST90001931	t4M9YK	GCST90026163	CD127 on CD4+	Inverse variance weighted	7	0.0470708	0.0187577	0.0120932	0.0103057	0.0838358	1.0482	1.01036	1.08745
ebi-a-GCST90001934	t4M9YK	GCST90026163	CD25 on CD45RA+ CD4 not Treg	Inverse variance weighted	15	0.0321645	0.0140823	0.0223697	0.0045631	0.0597658	1.03269	1.00457	1.06159
ebi-a-GCST90001968	t4M9YK	GCST90026163	FSC-A on B cell	Inverse variance weighted	17	-0.0407391	0.0154248	0.00826255	-0.0709716	-0.0105065	0.96008	0.931488	0.989548
ebi-a-GCST90001974	t4M9YK	GCST90026163	FSC-A on CD8br	Inverse variance weighted	14	0.0412176	0.0194418	0.0340012	0.00311179	0.0793235	1.04208	1.00312	1.08255
ebi-a-GCST90002004	t4M9YK	GCST90026163	CCR2 on CD14+ CD16- monocyte	Inverse variance weighted	18	0.0211995	0.00912023	0.0201016	0.00332383	0.0390751	1.02143	1.00333	1.03985
ebi-a-GCST90002012	t4M9YK	GCST90026163	CX3CR1 on CD14- CD16+ monocyte	Inverse variance weighted	19	-0.0290277	0.0126551	0.0218041	-0.0538316	-0.0042238	0.97139	0.947592	0.995785
ebi-a-GCST90002048	t4M9YK	GCST90026163	CD45 on CD66b++ myelod cell	Inverse variance weighted	9	0.0295365	0.0145917	0.0429499	0.000936741	0.0581363	1.02998	1.00094	1.05986
ebi-a-GCST90002052	t4M9YK	GCST90026163	CD45 on Im MDSC	Inverse variance weighted	7	-0.0241933	0.011975	0.0433503	-0.0476643	-0.000722321	0.976097	0.953454	0.999278
ebi-a-GCST90002073	t4M9YK	GCST90026163	SSC-A on monocyte	Inverse variance weighted	15	-0.0287067	0.009218	0.00184441	-0.046774	-0.0106395	0.971701	0.954303	0.989417
ebi-a-GCST90002074	t4M9YK	GCST90026163	SSC-A on CD14+ monocyte	Inverse variance weighted	18	-0.0337687	0.0105359	0.00135015	-0.0544192	-0.0131183	0.966795	0.947035	0.986967
ebi-a-GCST90002121	t4M9YK	GCST90026163	CD8 on CD39+ CD8br	Inverse variance weighted	20	0.0303445	0.0140939	0.0313171	0.0027204	0.0579685	1.03081	1.00272	1.05968
ebi-a-GCST90001459	tWtZ9a	GCST90026174	Myeloid DC %DC	Inverse variance weighted	19	-0.0506236	0.0176735	0.00417824	-0.0852636	-0.0159836	0.950636	0.91827	0.984143
ebi-a-GCST90001462	tWtZ9a	GCST90026174	CD62L- DC AC	Inverse variance weighted	11	-0.0397103	0.0189891	0.0365091	-0.076929	-0.0024916	0.961068	0.925956	0.997511
ebi-a-GCST90001469	tWtZ9a	GCST90026174	CD62L- myeloid DC %DC	Inverse variance weighted	18	-0.034874	0.0156544	0.0258976	-0.0655566	-0.00419138	0.965727	0.936546	0.995817
ebi-a-GCST90001472	tWtZ9a	GCST90026174	CD62L- CD86+ myeloid DC AC	Inverse variance weighted	13	-0.0271086	0.0126188	0.0316918	-0.0518415	-0.00237581	0.973255	0.949479	0.997627
ebi-a-GCST90001473	tWtZ9a	GCST90026174	CD62L- CD86+ myeloid DC %DC	Inverse variance weighted	12	-0.0303901	0.0143244	0.0338738	-0.0584659	-0.00231439	0.970067	0.94321	0.997688
ebi-a-GCST90001527	tWtZ9a	GCST90026174	CD33dim HLA DR+ CD11b- AC	Inverse variance weighted	18	0.0227966	0.00999829	0.0226048	0.00319994	0.0423932	1.02306	1.00321	1.0433
ebi-a-GCST90001528	tWtZ9a	GCST90026174	CD33dim HLA DR+ CD11b- %CD33dim HLA DR+	Inverse variance weighted	17	0.0244127	0.0108605	0.0245862	0.00312611	0.0456992	1.02471	1.00313	1.04676
ebi-a-GCST90001558	tWtZ9a	GCST90026174	TD CD8br %CD8br	Inverse variance weighted	16	0.045688	0.019234	0.0175309	0.00798939	0.0833866	1.04675	1.00802	1.08696
ebi-a-GCST90001628	tWtZ9a	GCST90026174	HLA DR+ CD8br %T cell	Inverse variance weighted	24	0.0290354	0.0114861	0.0114758	0.00652259	0.0515482	1.02946	1.00654	1.0529
ebi-a-GCST90001644	tWtZ9a	GCST90026174	B cell %lymphocyte	Inverse variance weighted	27	0.0303911	0.0145573	0.0368261	0.00185878	0.0589235	1.03086	1.00186	1.06069
ebi-a-GCST90001651	tWtZ9a	GCST90026174	Granulocyte AC	Inverse variance weighted	21	0.0480841	0.0211704	0.0231295	0.0065901	0.0895782	1.04926	1.00661	1.09371
ebi-a-GCST90001657	tWtZ9a	GCST90026174	CD28+ DN (CD4-CD8-) AC	Inverse variance weighted	9	-0.105671	0.0374072	0.00472986	-0.178989	-0.0323526	0.899721	0.836115	0.968165
ebi-a-GCST90001701	tWtZ9a	GCST90026174	BAFF-R on CD20- CD38-	Inverse variance weighted	12	0.0310382	0.0128533	0.0157437	0.00584574	0.0562307	1.03152	1.00586	1.05784
ebi-a-GCST90001743	tWtZ9a	GCST90026174	CD20 on B cell	Inverse variance weighted	22	-0.0347231	0.0157463	0.0274427	-0.0655858	-0.0038604	0.965873	0.936519	0.996147
ebi-a-GCST90001756	tWtZ9a	GCST90026174	CD20 on IgD- CD38br	Inverse variance weighted	10	-0.0582328	0.0224818	0.00959149	-0.102297	-0.0141685	0.94343	0.902761	0.985931
ebi-a-GCST90001758	tWtZ9a	GCST90026174	CD20 on memory B cell	Inverse variance weighted	24	-0.0432685	0.0218998	0.048183	-0.0861921	-0.000344939	0.957654	0.917418	0.999655
ebi-a-GCST90001838	tWtZ9a	GCST90026174	CD3 on naive CD8br	Inverse variance weighted	19	-0.0339364	0.012803	0.00803325	-0.0590302	-0.00884261	0.966633	0.942678	0.991196
ebi-a-GCST90001847	tWtZ9a	GCST90026174	CD3 on HLA DR+ T cell	Inverse variance weighted	21	-0.0245661	0.0123251	0.0462422	-0.0487234	-0.000408892	0.975733	0.952445	0.999591
ebi-a-GCST90001863	tWtZ9a	GCST90026174	CD3 on CD28+ CD45RA- CD8br	Inverse variance weighted	14	-0.0349439	0.0173637	0.0441702	-0.0689767	-0.000911108	0.96566	0.933348	0.999089
ebi-a-GCST90001927	tWtZ9a	GCST90026174	CD127 on CD8br	Inverse variance weighted	22	0.0503934	0.0203788	0.0134045	0.010451	0.0903358	1.05168	1.01051	1.09454
ebi-a-GCST90001934	tWtZ9a	GCST90026174	CD25 on CD45RA+ CD4 not Treg	Inverse variance weighted	15	0.0705534	0.0193745	0.000270986	0.0325794	0.108527	1.0731	1.03312	1.11464
ebi-a-GCST90001952	tWtZ9a	GCST90026174	CD33 on Mo MDSC	Inverse variance weighted	17	0.0203941	0.00956828	0.0330535	0.00164032	0.039148	1.0206	1.00164	1.03992
ebi-a-GCST90002054	tWtZ9a	GCST90026174	CD8 on CM CD8br	Inverse variance weighted	10	0.0557517	0.0243442	0.0220128	0.00803714	0.103466	1.05734	1.00807	1.10901
ebi-a-GCST90002059	tWtZ9a	GCST90026174	CD8 on NKT	Inverse variance weighted	13	0.0510285	0.018371	0.00547523	0.0150212	0.0870357	1.05235	1.01513	1.09094
ebi-a-GCST90002084	tWtZ9a	GCST90026174	SSC-A on NKT	Inverse variance weighted	15	0.0338965	0.0136785	0.0132088	0.00708668	0.0607064	1.03448	1.00711	1.06259
ebi-a-GCST90002116	tWtZ9a	GCST90026174	HLA DR on B cell	Inverse variance weighted	15	0.0365743	0.0161301	0.0233626	0.00495925	0.0681893	1.03725	1.00497	1.07057
ebi-a-GCST90001397	L9tP2m	GCST90026193	Unsw mem %B cell	Inverse variance weighted	22	-0.121273	0.0507627	0.0168937	-0.220767	-0.0217778	0.885792	0.801903	0.978458
ebi-a-GCST90001401	L9tP2m	GCST90026193	IgD- CD27- AC	Inverse variance weighted	18	0.13657	0.0609747	0.0251054	0.0170593	0.25608	1.14633	1.01721	1.29186
ebi-a-GCST90001438	L9tP2m	GCST90026193	IgD- CD38dim AC	Inverse variance weighted	14	-0.179062	0.0713608	0.0120986	-0.31893	-0.0391952	0.836054	0.726927	0.961563
ebi-a-GCST90001472	L9tP2m	GCST90026193	CD62L- CD86+ myeloid DC AC	Inverse variance weighted	13	0.0788422	0.0335081	0.0186263	0.0131663	0.144518	1.08203	1.01325	1.15548
ebi-a-GCST90001489	L9tP2m	GCST90026193	CD39+ activated Treg AC	Inverse variance weighted	21	0.0564269	0.0279445	0.043461	0.00165577	0.111198	1.05805	1.00166	1.11762
ebi-a-GCST90001542	L9tP2m	GCST90026193	EM CD4+ AC	Inverse variance weighted	12	-0.216746	0.0777642	0.00531621	-0.369164	-0.0643282	0.805134	0.691312	0.937697
ebi-a-GCST90001558	L9tP2m	GCST90026193	TD CD8br %CD8br	Inverse variance weighted	16	0.134198	0.0548877	0.014487	0.0266181	0.241778	1.14362	1.02698	1.27351
ebi-a-GCST90001559	L9tP2m	GCST90026193	TD CD8br %T cell	Inverse variance weighted	15	0.127788	0.05113	0.0124448	0.0275732	0.228003	1.13631	1.02796	1.25609
ebi-a-GCST90001579	L9tP2m	GCST90026193	CD14- CD16+ monocyte AC	Inverse variance weighted	13	-0.112845	0.0565558	0.0460119	-0.223694	-0.0019955	0.893289	0.79956	0.998006
ebi-a-GCST90001604	L9tP2m	GCST90026193	T cell %lymphocyte	Inverse variance weighted	15	0.154035	0.0646512	0.0171927	0.027319	0.280752	1.16653	1.0277	1.32413
ebi-a-GCST90001633	L9tP2m	GCST90026193	CD8dim NKT AC	Inverse variance weighted	19	0.130333	0.0611604	0.0330886	0.0104588	0.250208	1.13921	1.01051	1.28429
ebi-a-GCST90001635	L9tP2m	GCST90026193	CD8dim NKT %lymphocyte	Inverse variance weighted	18	0.118077	0.051986	0.0231276	0.0161843	0.219969	1.12533	1.01632	1.24604
ebi-a-GCST90001647	L9tP2m	GCST90026193	NK %lymphocyte	Inverse variance weighted	16	-0.190894	0.0628226	0.00237668	-0.314026	-0.0677614	0.82622	0.7305	0.934483
ebi-a-GCST90001665	L9tP2m	GCST90026193	CD28+ CD45RA+ CD8dim %CD8dim	Inverse variance weighted	17	-0.137396	0.0655818	0.0361681	-0.265936	-0.00885568	0.871625	0.766488	0.991183
ebi-a-GCST90001674	L9tP2m	GCST90026193	CD28- CD127- CD25++ CD8br %CD8br	Inverse variance weighted	10	-0.197121	0.0750535	0.00862902	-0.344226	-0.0500165	0.821091	0.708769	0.951214
ebi-a-GCST90001796	L9tP2m	GCST90026193	CD27 on CD20-	Inverse variance weighted	9	-0.154348	0.074754	0.0389465	-0.300866	-0.00783064	0.856973	0.740177	0.9922
ebi-a-GCST90001802	L9tP2m	GCST90026193	CD27 on IgD- CD38-	Inverse variance weighted	23	-0.0864934	0.0414803	0.0370543	-0.167795	-0.00519188	0.917142	0.845527	0.994822
ebi-a-GCST90001847	L9tP2m	GCST90026193	CD3 on HLA DR+ T cell	Inverse variance weighted	21	-0.0832466	0.0317787	0.00880409	-0.145533	-0.0209603	0.920124	0.864561	0.979258
ebi-a-GCST90001851	L9tP2m	GCST90026193	CD3 on T cell	Inverse variance weighted	23	0.104906	0.0433087	0.0154232	0.020021	0.189791	1.11061	1.02022	1.209
ebi-a-GCST90001920	L9tP2m	GCST90026193	CD45 on HLA DR+ CD4+	Inverse variance weighted	10	-0.116301	0.0585064	0.0468306	-0.230973	-0.00162819	0.890208	0.793761	0.998373
ebi-a-GCST90001994	L9tP2m	GCST90026193	CX3CR1 on CD14- CD16-	Inverse variance weighted	13	0.08261	0.0393627	0.0358446	0.00545907	0.159761	1.08612	1.00547	1.17323
ebi-a-GCST90002000	L9tP2m	GCST90026193	PDL-1 on CD14- CD16-	Inverse variance weighted	20	0.0836	0.0364291	0.0217406	0.012199	0.155001	1.08719	1.01227	1.16766
ebi-a-GCST90002040	L9tP2m	GCST90026193	CD80 on granulocyte	Inverse variance weighted	24	-0.111785	0.0519823	0.0315204	-0.21367	-0.00989953	0.894237	0.807615	0.990149
ebi-a-GCST90002063	L9tP2m	GCST90026193	CD4 on CD4 Treg	Inverse variance weighted	23	-0.0890194	0.0379593	0.0190207	-0.16342	-0.0146191	0.914828	0.849235	0.985487
ebi-a-GCST90002067	L9tP2m	GCST90026193	CD4 on CD39+ activated Treg	Inverse variance weighted	15	0.107275	0.0518677	0.0386171	0.00561436	0.208936	1.11324	1.00563	1.23237
ebi-a-GCST90002076	L9tP2m	GCST90026193	SSC-A on NK	Inverse variance weighted	16	0.0905833	0.0461782	0.0498088	7.4e-05	0.181093	1.09481	1.00007	1.19853
ebi-a-GCST90002078	L9tP2m	GCST90026193	SSC-A on granulocyte	Inverse variance weighted	16	-0.0867683	0.0387109	0.0249974	-0.162642	-0.0108949	0.91689	0.849896	0.989164
ebi-a-GCST90002120	L9tP2m	GCST90026193	CD8 on CD28- CD8br	Inverse variance weighted	14	0.168187	0.0642961	0.00890125	0.0421669	0.294208	1.18316	1.04307	1.34206
ebi-a-GCST90001426	AG9irU	GCST90026306	IgD- CD38dim %lymphocyte	Inverse variance weighted	20	0.0704919	0.0351853	0.0451293	0.00152871	0.139455	1.07304	1.00153	1.14965
ebi-a-GCST90001440	AG9irU	GCST90026306	IgD- CD24- %lymphocyte	Inverse variance weighted	19	0.0721667	0.0366894	0.0491871	0.000255584	0.144078	1.07483	1.00026	1.15497
ebi-a-GCST90001479	AG9irU	GCST90026306	CD4 Treg %T cell	Inverse variance weighted	14	-0.105379	0.0393824	0.00745547	-0.182569	-0.0281893	0.899983	0.833128	0.972204
ebi-a-GCST90001603	AG9irU	GCST90026306	T cell AC	Inverse variance weighted	12	-0.0684452	0.0348948	0.0498243	-0.136839	-5.13e-05	0.933845	0.872111	0.999949
ebi-a-GCST90001628	AG9irU	GCST90026306	HLA DR+ CD8br %T cell	Inverse variance weighted	24	0.040087	0.0177673	0.0240567	0.00526308	0.0749109	1.0409	1.00528	1.07779
ebi-a-GCST90001629	AG9irU	GCST90026306	HLA DR+ CD8br %lymphocyte	Inverse variance weighted	25	0.0484947	0.0225088	0.0312026	0.00437749	0.0926119	1.04969	1.00439	1.09704
ebi-a-GCST90001654	AG9irU	GCST90026306	CD28- DN (CD4-CD8-) AC	Inverse variance weighted	22	-0.0526561	0.0245476	0.0319481	-0.100769	-0.00454276	0.948706	0.904141	0.995468
ebi-a-GCST90001669	AG9irU	GCST90026306	CD28+ CD45RA- CD8dim AC	Inverse variance weighted	18	0.0338871	0.0136297	0.0129089	0.00717294	0.0606013	1.03447	1.0072	1.06248
ebi-a-GCST90001694	AG9irU	GCST90026306	CD28- DN (CD4-CD8-) %T cell	Inverse variance weighted	19	-0.0624796	0.0241543	0.00969048	-0.109822	-0.0151371	0.939432	0.895994	0.984977
ebi-a-GCST90001721	AG9irU	GCST90026306	CD19 on CD20-	Inverse variance weighted	18	0.0636815	0.0292155	0.0292785	0.00641911	0.120944	1.06575	1.00644	1.12856
ebi-a-GCST90001731	AG9irU	GCST90026306	CD19 on IgD- CD24-	Inverse variance weighted	20	0.0768095	0.0356465	0.031181	0.00694234	0.146677	1.07984	1.00697	1.15798
ebi-a-GCST90001741	AG9irU	GCST90026306	CD19 on IgD+	Inverse variance weighted	18	-0.0993553	0.0358565	0.00558992	-0.169634	-0.0290765	0.905421	0.843974	0.971342
ebi-a-GCST90001755	AG9irU	GCST90026306	CD20 on IgD- CD38-	Inverse variance weighted	24	0.0716804	0.0346745	0.0387121	0.00371829	0.139642	1.07431	1.00373	1.14986
ebi-a-GCST90001772	AG9irU	GCST90026306	CD24 on unsw mem	Inverse variance weighted	18	-0.0517598	0.0220001	0.0186371	-0.09488	-0.00863969	0.949557	0.909482	0.991398
ebi-a-GCST90001775	AG9irU	GCST90026306	CD25 on B cell	Inverse variance weighted	17	-0.0431023	0.0208782	0.038974	-0.0840237	-0.00218096	0.957813	0.919409	0.997821
ebi-a-GCST90001786	AG9irU	GCST90026306	CD25 on IgD- CD27-	Inverse variance weighted	16	0.0800589	0.0394032	0.0421752	0.00282865	0.157289	1.08335	1.00283	1.17033
ebi-a-GCST90001822	AG9irU	GCST90026306	IgD on IgD+ CD38-	Inverse variance weighted	16	-0.0772989	0.0334707	0.0209187	-0.142901	-0.0116963	0.925613	0.866839	0.988372
ebi-a-GCST90001860	AG9irU	GCST90026306	CD3 on CD39+ CD4+	Inverse variance weighted	20	0.0383984	0.0192283	0.0458275	0.000711041	0.0760858	1.03915	1.00071	1.07906
ebi-a-GCST90001908	AG9irU	GCST90026306	CCR7 on naive CD8br	Inverse variance weighted	17	0.0753564	0.0321415	0.0190517	0.012359	0.138354	1.07827	1.01244	1.14838
ebi-a-GCST90001913	AG9irU	GCST90026306	CD45 on granulocyte	Inverse variance weighted	12	0.0993326	0.0402077	0.013493	0.0205255	0.17814	1.10443	1.02074	1.19499
ebi-a-GCST90001926	AG9irU	GCST90026306	CD127 on granulocyte	Inverse variance weighted	24	0.0883673	0.0268025	0.000977316	0.0358344	0.1409	1.09239	1.03648	1.15131
ebi-a-GCST90001964	AG9irU	GCST90026306	FSC-A on plasmacytoid DC	Inverse variance weighted	17	-0.033012	0.0167806	0.049152	-0.065902	-0.000122002	0.967527	0.936223	0.999878
ebi-a-GCST90002008	AG9irU	GCST90026306	CCR2 on monocyte	Inverse variance weighted	13	-0.0592582	0.0272431	0.0296177	-0.112655	-0.00586177	0.942463	0.893459	0.994155
ebi-a-GCST90002013	AG9irU	GCST90026306	CCR2 on myeloid DC	Inverse variance weighted	10	0.0449725	0.0168954	0.00777177	0.0118576	0.0780874	1.046	1.01193	1.08122
ebi-a-GCST90002060	AG9irU	GCST90026306	CD8 on HLA DR+ CD8br	Inverse variance weighted	16	0.0759249	0.0299255	0.0111766	0.0172709	0.134579	1.07888	1.01742	1.14405
ebi-a-GCST90002071	AG9irU	GCST90026306	SSC-A on myeloid DC	Inverse variance weighted	13	0.0591222	0.0230062	0.0101745	0.0140301	0.104214	1.0609	1.01413	1.10984
ebi-a-GCST90002073	AG9irU	GCST90026306	SSC-A on monocyte	Inverse variance weighted	15	0.0534397	0.0233525	0.0221147	0.00766876	0.0992105	1.05489	1.0077	1.1043
ebi-a-GCST90002074	AG9irU	GCST90026306	SSC-A on CD14+ monocyte	Inverse variance weighted	18	0.0591613	0.0240834	0.014029	0.0119579	0.106365	1.06095	1.01203	1.11223
ebi-a-GCST90002099	AG9irU	GCST90026306	CD4RA on TD CD4+	Inverse variance weighted	22	0.0632527	0.0182639	0.00053366	0.0274555	0.0990499	1.0653	1.02784	1.10412
ebi-a-GCST90001407	dh2fp0	GCST90026241	Memory B cell AC	Inverse variance weighted	11	-0.0644518	0.0302514	0.0331271	-0.123745	-0.00515905	0.937581	0.883605	0.994854
ebi-a-GCST90001428	dh2fp0	GCST90026241	IgD- CD38dim %B cell	Inverse variance weighted	17	0.0340408	0.0123271	0.0057544	0.00987965	0.0582019	1.03463	1.00993	1.05993
ebi-a-GCST90001438	dh2fp0	GCST90026241	IgD- CD38dim AC	Inverse variance weighted	14	-0.0672593	0.0311418	0.0307898	-0.128297	-0.00622146	0.934953	0.879592	0.993798
ebi-a-GCST90001519	dh2fp0	GCST90026241	CD33br HLA DR+ CD14- %CD33br HLA DR+	Inverse variance weighted	17	0.035429	0.0141785	0.0124617	0.00763927	0.0632188	1.03606	1.00767	1.06526
ebi-a-GCST90001651	dh2fp0	GCST90026241	Granulocyte AC	Inverse variance weighted	21	0.0402646	0.0183768	0.0284478	0.00424605	0.0762831	1.04109	1.00426	1.07927
ebi-a-GCST90001657	dh2fp0	GCST90026241	CD28+ DN (CD4-CD8-) AC	Inverse variance weighted	9	-0.0979184	0.0395041	0.0131866	-0.175347	-0.0204904	0.906723	0.839166	0.979718
ebi-a-GCST90001679	dh2fp0	GCST90026241	CD25++ CD8br %T cell	Inverse variance weighted	11	0.0598736	0.0256856	0.0197524	0.00952982	0.110217	1.0617	1.00958	1.11652
ebi-a-GCST90001722	dh2fp0	GCST90026241	CD19 on CD20- CD38-	Inverse variance weighted	17	0.0512408	0.0209724	0.0145558	0.0101348	0.0923467	1.05258	1.01019	1.09675
ebi-a-GCST90001766	dh2fp0	GCST90026241	CD24 on IgD+ CD38-	Inverse variance weighted	16	-0.0401911	0.0169424	0.0176814	-0.0733982	-0.00698405	0.960606	0.929231	0.99304
ebi-a-GCST90001789	dh2fp0	GCST90026241	CD25 on IgD- CD38dim	Inverse variance weighted	16	0.0604556	0.0236786	0.0106747	0.0140455	0.106866	1.06232	1.01414	1.11278
ebi-a-GCST90001801	dh2fp0	GCST90026241	CD27 on IgD+ CD38- unsw mem	Inverse variance weighted	18	0.026114	0.0125624	0.0376418	0.00149159	0.0507363	1.02646	1.00149	1.05205
ebi-a-GCST90001830	dh2fp0	GCST90026241	BAFF-R on CD20-	Inverse variance weighted	7	-0.0910519	0.028014	0.00115312	-0.145959	-0.0361445	0.91297	0.864193	0.964501
ebi-a-GCST90001913	dh2fp0	GCST90026241	CD45 on granulocyte	Inverse variance weighted	12	0.0603928	0.026303	0.0216733	0.00883897	0.111947	1.06225	1.00888	1.11845
ebi-a-GCST90001947	dh2fp0	GCST90026241	CD33 on CD33br HLA DR+ CD14dim	Inverse variance weighted	19	0.0211527	0.00903681	0.019246	0.00344059	0.0388649	1.02138	1.00345	1.03963
ebi-a-GCST90001956	dh2fp0	GCST90026241	CD33 on CD33br HLA DR+	Inverse variance weighted	16	0.021426	0.00940783	0.0227586	0.00298664	0.0398653	1.02166	1.00299	1.04067
ebi-a-GCST90001957	dh2fp0	GCST90026241	CD33 on CD33br HLA DR+ CD14-	Inverse variance weighted	15	0.0200599	0.00946587	0.0340746	0.00150684	0.038613	1.02026	1.00151	1.03937
ebi-a-GCST90001979	dh2fp0	GCST90026241	CD16 on CD14- CD16+ monocyte	Inverse variance weighted	12	0.0328333	0.0138346	0.0176314	0.00571742	0.0599491	1.03338	1.00573	1.06178
ebi-a-GCST90001999	dh2fp0	GCST90026241	PDL-1 on CD14- CD16+ monocyte	Inverse variance weighted	14	0.0473338	0.0197832	0.016728	0.00855882	0.0861089	1.04847	1.0086	1.08992
ebi-a-GCST90002004	dh2fp0	GCST90026241	CCR2 on CD14+ CD16- monocyte	Inverse variance weighted	18	-0.0287006	0.0138051	0.0376183	-0.0557585	-0.00164265	0.971707	0.945768	0.998359
ebi-a-GCST90002009	dh2fp0	GCST90026241	HLA DR on CD14- CD16-	Inverse variance weighted	15	0.0434893	0.0173233	0.0120578	0.00953557	0.077443	1.04445	1.00958	1.08052
ebi-a-GCST90002022	dh2fp0	GCST90026241	CD4 on CD4+	Inverse variance weighted	18	-0.0385062	0.0186888	0.0393618	-0.0751363	-0.00187607	0.962226	0.927617	0.998126
ebi-a-GCST90002032	dh2fp0	GCST90026241	CD39 on CD39+ CD4+	Inverse variance weighted	19	-0.0235788	0.0113681	0.0380683	-0.0458602	-0.00129731	0.976697	0.955175	0.998704
ebi-a-GCST90002067	dh2fp0	GCST90026241	CD4 on CD39+ activated Treg	Inverse variance weighted	15	0.0729277	0.0202106	0.000308093	0.033315	0.11254	1.07565	1.03388	1.11912
ebi-a-GCST90002080	dh2fp0	GCST90026241	SSC-A on T cell	Inverse variance weighted	13	0.0722425	0.0293206	0.0137442	0.0147741	0.129711	1.07492	1.01488	1.1385
ebi-a-GCST90001443	dl4MXf	GCST90026244	CD20- %lymphocyte	Inverse variance weighted	14	-0.0828517	0.040168	0.039148	-0.161581	-0.00412236	0.920488	0.850798	0.995886
ebi-a-GCST90001450	dl4MXf	GCST90026244	CD62L- monocyte AC	Inverse variance weighted	14	-0.0691857	0.0314148	0.0276422	-0.130759	-0.00761268	0.933153	0.877429	0.992416
ebi-a-GCST90001459	dl4MXf	GCST90026244	Myeloid DC %DC	Inverse variance weighted	19	-0.124852	0.0461542	0.00682824	-0.215314	-0.0343898	0.882627	0.806288	0.966195
ebi-a-GCST90001462	dl4MXf	GCST90026244	CD62L- DC AC	Inverse variance weighted	11	-0.124915	0.0392214	0.00144823	-0.201789	-0.0480408	0.882572	0.817268	0.953095
ebi-a-GCST90001468	dl4MXf	GCST90026244	CD62L- myeloid DC AC	Inverse variance weighted	13	-0.136329	0.0389249	0.000461167	-0.212621	-0.0600359	0.872556	0.808462	0.941731
ebi-a-GCST90001552	dl4MXf	GCST90026244	Naive CD8br %CD8br	Inverse variance weighted	25	0.0530907	0.0234627	0.0236499	0.0071038	0.0990776	1.05453	1.00713	1.10415
ebi-a-GCST90001570	dl4MXf	GCST90026244	EM DN (CD4-CD8-) %DN	Inverse variance weighted	17	-0.0936794	0.0475586	0.0488649	-0.186894	-0.000464597	0.910575	0.829532	0.999536
ebi-a-GCST90001580	dl4MXf	GCST90026244	CD14+ CD16+ monocyte AC	Inverse variance weighted	8	0.147249	0.0658352	0.0253105	0.018212	0.276286	1.15864	1.01838	1.31822
ebi-a-GCST90001634	dl4MXf	GCST90026244	CD8dim NKT %T cell	Inverse variance weighted	15	-0.100505	0.0497548	0.0433828	-0.198024	-0.00298559	0.904381	0.82035	0.997019
ebi-a-GCST90001648	dl4MXf	GCST90026244	HLA DR+ NK AC	Inverse variance weighted	12	0.122579	0.0549016	0.0255683	0.014972	0.230186	1.13041	1.01508	1.25883
ebi-a-GCST90001649	dl4MXf	GCST90026244	HLA DR+ NK %NK	Inverse variance weighted	16	0.116366	0.0405951	0.00415028	0.0367997	0.195932	1.12341	1.03749	1.21644
ebi-a-GCST90001650	dl4MXf	GCST90026244	HLA DR+ NK %CD3- lymphocyte	Inverse variance weighted	14	0.108465	0.0526023	0.0392091	0.00536467	0.211566	1.11457	1.00538	1.23561
ebi-a-GCST90001686	dl4MXf	GCST90026244	CD28- CD8br %CD8br	Inverse variance weighted	14	-0.143794	0.0679961	0.0344519	-0.277066	-0.0105219	0.866066	0.758004	0.989533
ebi-a-GCST90001698	dl4MXf	GCST90026244	CD45RA+ CD28- CD8br AC	Inverse variance weighted	255	-4.1e-05	1.83e-05	0.0251384	-7.69e-05	-5.12e-06	0.999959	0.999923	0.999995
ebi-a-GCST90001736	dl4MXf	GCST90026244	CD19 on memory B cell	Inverse variance weighted	17	0.142572	0.0486169	0.00336181	0.0472828	0.237861	1.15324	1.04842	1.26853
ebi-a-GCST90001762	dl4MXf	GCST90026244	CD20 on IgD+	Inverse variance weighted	17	-0.15708	0.0475116	0.000945939	-0.250202	-0.0639568	0.854636	0.778643	0.938045
ebi-a-GCST90001763	dl4MXf	GCST90026244	CD20 on transitional	Inverse variance weighted	16	-0.0973077	0.0493269	0.0485285	-0.193989	-0.00062699	0.907277	0.823667	0.999373
ebi-a-GCST90001775	dl4MXf	GCST90026244	CD25 on B cell	Inverse variance weighted	17	-0.0768921	0.0301621	0.0107942	-0.13601	-0.0177743	0.92599	0.872834	0.982383
ebi-a-GCST90001825	dl4MXf	GCST90026244	IgD on IgD+ CD38dim	Inverse variance weighted	12	0.0708055	0.0289717	0.0145274	0.0140209	0.12759	1.07337	1.01412	1.13609
ebi-a-GCST90001845	dl4MXf	GCST90026244	CD3 on CD45RA- CD4+	Inverse variance weighted	20	0.0843081	0.0377884	0.0256775	0.0102427	0.158373	1.08796	1.0103	1.1716
ebi-a-GCST90001852	dl4MXf	GCST90026244	CD3 on CD39+ resting Treg	Inverse variance weighted	12	0.0993891	0.0461156	0.0311447	0.00900262	0.189776	1.1045	1.00904	1.20898
ebi-a-GCST90001858	dl4MXf	GCST90026244	CD3 on CD45RA+ CD4+	Inverse variance weighted	19	0.0863712	0.0322102	0.00732953	0.0232393	0.149503	1.09021	1.02351	1.16126
ebi-a-GCST90001865	dl4MXf	GCST90026244	CD3 on CD28- CD8br	Inverse variance weighted	17	0.104817	0.0429831	0.0147461	0.0205698	0.189064	1.11051	1.02078	1.20812
ebi-a-GCST90001872	dl4MXf	GCST90026244	HVEM on naive CD8br	Inverse variance weighted	16	-0.0873915	0.0324593	0.00709517	-0.151012	-0.0237713	0.916318	0.859838	0.976509
ebi-a-GCST90001913	dl4MXf	GCST90026244	CD45 on granulocyte	Inverse variance weighted	12	0.158113	0.0729542	0.0302132	0.0151223	0.301103	1.1713	1.01524	1.35135
ebi-a-GCST90001934	dl4MXf	GCST90026244	CD25 on CD45RA+ CD4 not Treg	Inverse variance weighted	15	0.129934	0.0570779	0.0228196	0.0180618	0.241807	1.13875	1.01823	1.27355
ebi-a-GCST90001937	dl4MXf	GCST90026244	CD25 on resting Treg	Inverse variance weighted	15	0.156534	0.0642464	0.0148316	0.0306111	0.282457	1.16945	1.03108	1.32638
ebi-a-GCST90001967	dl4MXf	GCST90026244	FSC-A on CD14+ monocyte	Inverse variance weighted	17	0.113343	0.0481113	0.01848	0.0190452	0.207642	1.12002	1.01923	1.23077
ebi-a-GCST90001994	dl4MXf	GCST90026244	CX3CR1 on CD14- CD16-	Inverse variance weighted	13	-0.100132	0.0404585	0.0133263	-0.17943	-0.0208332	0.904718	0.835746	0.979382
ebi-a-GCST90001998	dl4MXf	GCST90026244	PDL-1 on CD14+ CD16+ monocyte	Inverse variance weighted	20	-0.100174	0.0496792	0.0437561	-0.197545	-0.00280287	0.90468	0.820743	0.997201
ebi-a-GCST90002005	dl4MXf	GCST90026244	CD16 on CD14+ CD16+ monocyte	Inverse variance weighted	14	0.121265	0.0409829	0.00308722	0.0409385	0.201592	1.12892	1.04179	1.22335
ebi-a-GCST90002013	dl4MXf	GCST90026244	CCR2 on myeloid DC	Inverse variance weighted	10	0.0729957	0.0305215	0.0167744	0.0131736	0.132818	1.07573	1.01326	1.14204
ebi-a-GCST90002066	dl4MXf	GCST90026244	CD4 on activated Treg	Inverse variance weighted	18	-0.0576306	0.0289845	0.0467756	-0.11444	-0.000821038	0.943999	0.891865	0.999179
ebi-a-GCST90002080	dl4MXf	GCST90026244	SSC-A on T cell	Inverse variance weighted	13	-0.13711	0.0661883	0.0383103	-0.266839	-0.00738125	0.871874	0.765796	0.992646
ebi-a-GCST90002104	dl4MXf	GCST90026244	HLA DR on myeloid DC	Inverse variance weighted	9	0.128842	0.0486135	0.00804139	0.0335592	0.224124	1.13751	1.03413	1.25123
ebi-a-GCST90001494	jvSw3Z	GCST90026250	Secreting Treg %CD4	Inverse variance weighted	17	-0.0439035	0.0201046	0.0289801	-0.0833086	-0.00449854	0.957046	0.920067	0.995512
ebi-a-GCST90001570	jvSw3Z	GCST90026250	EM DN (CD4-CD8-) %DN	Inverse variance weighted	17	0.0630221	0.0321501	0.0499672	7.86e-06	0.126036	1.06505	1.00001	1.13432
ebi-a-GCST90001574	jvSw3Z	GCST90026250	TD DN (CD4-CD8-) %T cell	Inverse variance weighted	17	-0.0634567	0.0272017	0.0196575	-0.116772	-0.0101414	0.938515	0.889788	0.98991
ebi-a-GCST90001596	jvSw3Z	GCST90026250	CD8dim AC	Inverse variance weighted	18	-0.0739003	0.0271876	0.00656455	-0.127188	-0.0206126	0.928764	0.880568	0.979598
ebi-a-GCST90001654	jvSw3Z	GCST90026250	CD28- DN (CD4-CD8-) AC	Inverse variance weighted	22	-0.0670843	0.0262612	0.0106338	-0.118556	-0.0156124	0.935116	0.888202	0.984509
ebi-a-GCST90001693	jvSw3Z	GCST90026250	CD28+ CD45RA- CD8br AC	Inverse variance weighted	16	0.0407231	0.0161496	0.0116819	0.00906981	0.0723763	1.04156	1.00911	1.07506
ebi-a-GCST90001722	jvSw3Z	GCST90026250	CD19 on CD20- CD38-	Inverse variance weighted	17	0.105472	0.0312806	0.000746806	0.0441617	0.166782	1.11123	1.04515	1.1815
ebi-a-GCST90001759	jvSw3Z	GCST90026250	CD20 on naive-mature B cell	Inverse variance weighted	19	0.0415163	0.0202056	0.0399091	0.00191325	0.0811193	1.04239	1.00192	1.0845
ebi-a-GCST90001774	jvSw3Z	GCST90026250	CD24 on transitional	Inverse variance weighted	14	-0.102911	0.0401087	0.010294	-0.181523	-0.0242975	0.902208	0.833999	0.975995
ebi-a-GCST90001840	jvSw3Z	GCST90026250	CD3 on TD CD8br	Inverse variance weighted	20	-0.0909871	0.0305677	0.00291484	-0.1509	-0.0310745	0.913029	0.859934	0.969403
ebi-a-GCST90001960	jvSw3Z	GCST90026250	CD25 on CD4+	Inverse variance weighted	10	-0.0654916	0.0322747	0.0424385	-0.12875	-0.00223321	0.936607	0.879194	0.997769
ebi-a-GCST90001973	jvSw3Z	GCST90026250	FSC-A on CD4+	Inverse variance weighted	17	0.0801506	0.0245219	0.00108109	0.0320876	0.128214	1.08345	1.03261	1.1368
ebi-a-GCST90001976	jvSw3Z	GCST90026250	FSC-A on NKT	Inverse variance weighted	15	0.090988	0.0349056	0.00914226	0.022573	0.159403	1.09526	1.02283	1.17281
ebi-a-GCST90002065	jvSw3Z	GCST90026250	CD4 on CD39+ resting Treg	Inverse variance weighted	12	0.0698169	0.0336057	0.0377524	0.00394977	0.135684	1.07231	1.00396	1.14532
ebi-a-GCST90002090	jvSw3Z	GCST90026250	CD11c on granulocyte	Inverse variance weighted	16	-0.105193	0.0351883	0.0027951	-0.174162	-0.0362235	0.900151	0.840161	0.964425
