# Supplementary material for: Mediation Mendelian randomization analysis of immune cell phenotypes and glioma risk: unveiling the regulation of cerebrospinal fluid metabolites
Source: Discov Oncol. 2025 May 9;16:712. doi: 10.1007/s12672-025-02499-y (PMC12064550; doi:10.1007/s12672-025-02499-y)
Supplement: Supplementary file 12 — Additional file 12. [file 12672_2025_2499_MOESM12_ESM.xlsx]

## Sheet: Sheet1
id.exposure	id.outcome	outcome	exposure	method	nsnp	b	se	pval	lo_ci	up_ci	or	or_lci95	or_uci95
ebi-a-GCST90001852	PFQcza	GCST90026107	CD3 on CD39+ resting Treg	Inverse variance weighted	20	-0.327923	0.107379	0.00225887	-0.538385	-0.117461	0.720418	0.58369	0.889175
ebi-a-GCST90001976	PFQcza	GCST90026107	FSC-A on NKT	Inverse variance weighted	20	-0.374037	0.147458	0.0111944	-0.663055	-0.08502	0.687951	0.515275	0.918494
ebi-a-GCST90001976	SvQPRv	GCST90026146	FSC-A on NKT	Inverse variance weighted	15	0.164239	0.063659	0.00988032	0.0394679	0.289011	1.1785	1.04026	1.33511
ebi-a-GCST90001651	tWtZ9a	GCST90026174	Granulocyte AC	Inverse variance weighted	24	0.309921	0.136058	0.0227346	0.0432482	0.576595	1.36332	1.0442	1.77997
ebi-a-GCST90001651	dh2fp0	GCST90026241	Granulocyte AC	Inverse variance weighted	24	0.309921	0.136058	0.0227346	0.0432482	0.576595	1.36332	1.0442	1.77997
ebi-a-GCST90001570	dl4MXf	GCST90026244	EM DN (CD4-CD8-) %DN	Inverse variance weighted	28	-0.219522	0.0897231	0.0144187	-0.395379	-0.0436646	0.802903	0.673425	0.957275
ebi-a-GCST90001852	dl4MXf	GCST90026244	CD3 on CD39+ resting Treg	Inverse variance weighted	20	-0.327923	0.107379	0.00225887	-0.538385	-0.117461	0.720418	0.58369	0.889175
ebi-a-GCST90001570	jvSw3Z	GCST90026250	EM DN (CD4-CD8-) %DN	Inverse variance weighted	17	0.0630221	0.0321501	0.0499672	7.86264e-06	0.126036	1.06505	1.00001	1.13432
ebi-a-GCST90001976	jvSw3Z	GCST90026250	FSC-A on NKT	Inverse variance weighted	15	0.090988	0.0349056	0.00914225	0.022573	0.159403	1.09526	1.02283	1.17281
