# Supplementary material for: Mediation Mendelian randomization analysis of immune cell phenotypes and glioma risk: unveiling the regulation of cerebrospinal fluid metabolites
Source: Discov Oncol. 2025 May 9;16:712. doi: 10.1007/s12672-025-02499-y (PMC12064550; doi:10.1007/s12672-025-02499-y)
Supplement: Supplementary file 13 — Additional file 13. [file 12672_2025_2499_MOESM13_ESM.xlsx]

## Sheet: Sheet1
id.exposure	id.outcome	outcome	exposure	method	nsnp	b	se	pval	lo_ci	up_ci	or	or_lci95	or_uci95
iOf2tx	DeeOSV	7-alpha-hydroxy-3-oxo-4-cholestenoate (7-hoca) levels	CD3 on CD39+ resting Treg	MR Egger	12	0.0522714	0.0359102	0.176164	-0.0181127	0.122655	1.05366	0.98205	1.13049
iOf2tx	DeeOSV	7-alpha-hydroxy-3-oxo-4-cholestenoate (7-hoca) levels	CD3 on CD39+ resting Treg	Weighted median	12	0.0528988	0.0259669	0.0416336	0.0020037	0.103794	1.05432	1.00201	1.10937
iOf2tx	DeeOSV	7-alpha-hydroxy-3-oxo-4-cholestenoate (7-hoca) levels	CD3 on CD39+ resting Treg	Inverse variance weighted	12	0.0535914	0.0196107	0.00628049	0.0151545	0.0920283	1.05505	1.01527	1.0964
iOf2tx	DeeOSV	7-alpha-hydroxy-3-oxo-4-cholestenoate (7-hoca) levels	CD3 on CD39+ resting Treg	Simple mode	12	0.0650743	0.0331972	0.0757845	7.68e-06	0.130141	1.06724	1.00001	1.13899
iOf2tx	DeeOSV	7-alpha-hydroxy-3-oxo-4-cholestenoate (7-hoca) levels	CD3 on CD39+ resting Treg	Weighted mode	12	0.0527973	0.0284235	0.0901897	-0.00291281	0.108507	1.05422	0.997091	1.11461
edWeaM	PjV8PA	7-alpha-hydroxy-3-oxo-4-cholestenoate (7-hoca) levels	FSC-A on NKT	MR Egger	15	0.040449	0.0447817	0.382826	-0.0473231	0.128221	1.04128	0.953779	1.1368
edWeaM	PjV8PA	7-alpha-hydroxy-3-oxo-4-cholestenoate (7-hoca) levels	FSC-A on NKT	Weighted median	15	0.0366019	0.0342725	0.285535	-0.0305722	0.103776	1.03728	0.96989	1.10935
edWeaM	PjV8PA	7-alpha-hydroxy-3-oxo-4-cholestenoate (7-hoca) levels	FSC-A on NKT	Inverse variance weighted	15	0.0514013	0.0227126	0.0236285	0.00688459	0.0959181	1.05275	1.00691	1.10067
edWeaM	PjV8PA	7-alpha-hydroxy-3-oxo-4-cholestenoate (7-hoca) levels	FSC-A on NKT	Simple mode	15	0.0326234	0.0481941	0.50949	-0.061837	0.127084	1.03316	0.940036	1.13551
edWeaM	PjV8PA	7-alpha-hydroxy-3-oxo-4-cholestenoate (7-hoca) levels	FSC-A on NKT	Weighted mode	15	0.0302761	0.0357385	0.411157	-0.0397713	0.100323	1.03074	0.961009	1.10553
67ln1A	fYkFYB	Cysteinylglycine levels	FSC-A on NKT	MR Egger	15	0.258573	0.124278	0.0578105	0.0149878	0.502159	1.29508	1.0151	1.65228
67ln1A	fYkFYB	Cysteinylglycine levels	FSC-A on NKT	Weighted median	15	0.199429	0.0943028	0.0344494	0.0145954	0.384262	1.22071	1.0147	1.46853
67ln1A	fYkFYB	Cysteinylglycine levels	FSC-A on NKT	Inverse variance weighted	15	0.164239	0.063659	0.00988032	0.0394679	0.289011	1.1785	1.04026	1.33511
67ln1A	fYkFYB	Cysteinylglycine levels	FSC-A on NKT	Simple mode	15	0.214	0.132413	0.128363	-0.0455288	0.47353	1.23862	0.955492	1.60565
67ln1A	fYkFYB	Cysteinylglycine levels	FSC-A on NKT	Weighted mode	15	0.214	0.106259	0.0636465	0.00573295	0.422268	1.23862	1.00575	1.52542
e7R7KG	EqoBbj	Glycerophosphoinositol levels	Granulocyte AC	MR Egger	21	0.0490926	0.0294844	0.112309	-0.00869681	0.106882	1.05032	0.991341	1.1128
e7R7KG	EqoBbj	Glycerophosphoinositol levels	Granulocyte AC	Weighted median	21	0.0639342	0.0261832	0.0146143	0.0126151	0.115253	1.06602	1.01269	1.12216
e7R7KG	EqoBbj	Glycerophosphoinositol levels	Granulocyte AC	Inverse variance weighted	21	0.0480841	0.0211704	0.0231295	0.0065901	0.0895782	1.04926	1.00661	1.09371
e7R7KG	EqoBbj	Glycerophosphoinositol levels	Granulocyte AC	Simple mode	21	0.100738	0.0556078	0.0850964	-0.00825335	0.209729	1.10599	0.991781	1.23334
e7R7KG	EqoBbj	Glycerophosphoinositol levels	Granulocyte AC	Weighted mode	21	0.0718012	0.0237785	0.00677047	0.0251954	0.118407	1.07444	1.02552	1.1257
jfe5xy	1yHLcT	Orotate levels	Granulocyte AC	MR Egger	21	0.0225345	0.0250591	0.379775	-0.0265814	0.0716504	1.02279	0.973769	1.07428
jfe5xy	1yHLcT	Orotate levels	Granulocyte AC	Weighted median	21	0.0369205	0.025145	0.142021	-0.0123636	0.0862046	1.03761	0.987712	1.09003
jfe5xy	1yHLcT	Orotate levels	Granulocyte AC	Inverse variance weighted	21	0.0402646	0.0183768	0.0284478	0.00424605	0.0762831	1.04109	1.00426	1.07927
jfe5xy	1yHLcT	Orotate levels	Granulocyte AC	Simple mode	21	0.0684879	0.0563648	0.238486	-0.0419872	0.178963	1.07089	0.958882	1.19598
jfe5xy	1yHLcT	Orotate levels	Granulocyte AC	Weighted mode	21	0.0401275	0.0229232	0.0953544	-0.00480194	0.085057	1.04094	0.99521	1.08878
hpsnmq	5RMenK	Palmitoyl dihydrosphingomyelin (d18:0/16:0) levels	CD3 on CD39+ resting Treg	MR Egger	12	0.0574194	0.0845751	0.512597	-0.108348	0.223187	1.0591	0.897315	1.25005
hpsnmq	5RMenK	Palmitoyl dihydrosphingomyelin (d18:0/16:0) levels	CD3 on CD39+ resting Treg	Weighted median	12	0.0936224	0.0654653	0.152686	-0.0346896	0.221934	1.09814	0.965905	1.24849
hpsnmq	5RMenK	Palmitoyl dihydrosphingomyelin (d18:0/16:0) levels	CD3 on CD39+ resting Treg	Inverse variance weighted	12	0.0993891	0.0461156	0.0311447	0.00900262	0.189776	1.1045	1.00904	1.20898
hpsnmq	5RMenK	Palmitoyl dihydrosphingomyelin (d18:0/16:0) levels	CD3 on CD39+ resting Treg	Simple mode	12	0.17659	0.115468	0.154414	-0.0497277	0.402907	1.19314	0.951488	1.49617
hpsnmq	5RMenK	Palmitoyl dihydrosphingomyelin (d18:0/16:0) levels	CD3 on CD39+ resting Treg	Weighted mode	12	0.0824282	0.0724495	0.279407	-0.0595729	0.224429	1.08592	0.942167	1.25161
kocuHu	zwl5ht	Palmitoyl dihydrosphingomyelin (d18:0/16:0) levels	EM DN (CD4-CD8-) %DN	MR Egger	17	-0.0175004	0.084147	0.838047	-0.182429	0.147428	0.982652	0.833244	1.15885
kocuHu	zwl5ht	Palmitoyl dihydrosphingomyelin (d18:0/16:0) levels	EM DN (CD4-CD8-) %DN	Weighted median	17	-0.101111	0.0645583	0.117304	-0.227645	0.0254235	0.903833	0.796407	1.02575
kocuHu	zwl5ht	Palmitoyl dihydrosphingomyelin (d18:0/16:0) levels	EM DN (CD4-CD8-) %DN	Inverse variance weighted	17	-0.0936794	0.0475586	0.0488649	-0.186894	-0.000464597	0.910575	0.829532	0.999536
kocuHu	zwl5ht	Palmitoyl dihydrosphingomyelin (d18:0/16:0) levels	EM DN (CD4-CD8-) %DN	Simple mode	17	-0.158198	0.0993204	0.130766	-0.352866	0.0364704	0.853681	0.702672	1.03714
kocuHu	zwl5ht	Palmitoyl dihydrosphingomyelin (d18:0/16:0) levels	EM DN (CD4-CD8-) %DN	Weighted mode	17	-0.158198	0.0979683	0.125902	-0.350216	0.0338202	0.853681	0.704536	1.0344
o2uSeg	atGu3k	Phenyllactate (pla) levels	EM DN (CD4-CD8-) %DN	MR Egger	17	0.0140271	0.058087	0.81245	-0.0998234	0.127878	1.01413	0.904997	1.13641
o2uSeg	atGu3k	Phenyllactate (pla) levels	EM DN (CD4-CD8-) %DN	Weighted median	17	0.0935569	0.0475038	0.0489002	0.000449425	0.186664	1.09807	1.00045	1.20522
o2uSeg	atGu3k	Phenyllactate (pla) levels	EM DN (CD4-CD8-) %DN	Inverse variance weighted	17	0.0630221	0.0321501	0.0499672	7.86e-06	0.126036	1.06505	1.00001	1.13432
o2uSeg	atGu3k	Phenyllactate (pla) levels	EM DN (CD4-CD8-) %DN	Simple mode	17	0.112014	0.0916921	0.239539	-0.067702	0.291731	1.11853	0.934539	1.33874
o2uSeg	atGu3k	Phenyllactate (pla) levels	EM DN (CD4-CD8-) %DN	Weighted mode	17	0.0914168	0.0710006	0.216216	-0.0477443	0.230578	1.09573	0.953377	1.25933
dWzB3c	IMsyP2	Phenyllactate (pla) levels	FSC-A on NKT	MR Egger	15	0.0434292	0.0672373	0.529575	-0.088356	0.175214	1.04439	0.915435	1.1915
dWzB3c	IMsyP2	Phenyllactate (pla) levels	FSC-A on NKT	Weighted median	15	0.0876705	0.0495522	0.0768514	-0.00945185	0.184793	1.09163	0.990593	1.20297
dWzB3c	IMsyP2	Phenyllactate (pla) levels	FSC-A on NKT	Inverse variance weighted	15	0.090988	0.0349056	0.00914226	0.022573	0.159403	1.09526	1.02283	1.17281
dWzB3c	IMsyP2	Phenyllactate (pla) levels	FSC-A on NKT	Simple mode	15	0.0466816	0.0714215	0.523956	-0.0933046	0.186668	1.04779	0.910916	1.20523
dWzB3c	IMsyP2	Phenyllactate (pla) levels	FSC-A on NKT	Weighted mode	15	0.0884305	0.0550562	0.130546	-0.0194796	0.196341	1.09246	0.980709	1.21694
