# Supplementary material for: Mediation Mendelian randomization analysis of immune cell phenotypes and glioma risk: unveiling the regulation of cerebrospinal fluid metabolites
Source: Discov Oncol. 2025 May 9;16:712. doi: 10.1007/s12672-025-02499-y (PMC12064550; doi:10.1007/s12672-025-02499-y)
Supplement: Supplementary file 14 — Additional file 14. [file 12672_2025_2499_MOESM14_ESM.xlsx]

## Sheet: Sheet1
id.exposure	id.outcome	outcome	exposure	method	nsnp	b	se	pval	lo_ci	up_ci	or	or_lci95	or_uci95
E8Tate	P80vjU	Brain glioblastoma	7-alpha-hydroxy-3-oxo-4-cholestenoate (7-hoca) levels	MR Egger	23	1.14762	0.850026	0.191357	-0.518431	2.81367	3.15068	0.595454	16.671
E8Tate	P80vjU	Brain glioblastoma	7-alpha-hydroxy-3-oxo-4-cholestenoate (7-hoca) levels	Weighted median	23	0.32645	0.5186	0.529033	-0.690007	1.34291	1.38604	0.501572	3.83016
E8Tate	P80vjU	Brain glioblastoma	7-alpha-hydroxy-3-oxo-4-cholestenoate (7-hoca) levels	Inverse variance weighted	23	0.894232	0.352781	0.0112508	0.202782	1.58568	2.44546	1.22481	4.88262
E8Tate	P80vjU	Brain glioblastoma	7-alpha-hydroxy-3-oxo-4-cholestenoate (7-hoca) levels	Simple mode	23	0.0842858	0.784961	0.915464	-1.45424	1.62281	1.08794	0.233578	5.06731
E8Tate	P80vjU	Brain glioblastoma	7-alpha-hydroxy-3-oxo-4-cholestenoate (7-hoca) levels	Weighted mode	23	0.0657867	0.74441	0.930379	-1.39326	1.52483	1.068	0.248265	4.59436
nsd731	NtIeRl	Brain glioblastoma	Cysteinylglycine levels	MR Egger	55	0.154798	0.153081	0.31651	-0.145242	0.454837	1.16742	0.864813	1.57592
nsd731	NtIeRl	Brain glioblastoma	Cysteinylglycine levels	Weighted median	55	0.191664	0.10888	0.0783526	-0.0217405	0.405069	1.21126	0.978494	1.49941
nsd731	NtIeRl	Brain glioblastoma	Cysteinylglycine levels	Inverse variance weighted	55	0.181714	0.0768898	0.0181126	0.0310103	0.332418	1.19927	1.0315	1.39434
nsd731	NtIeRl	Brain glioblastoma	Cysteinylglycine levels	Simple mode	55	0.258517	0.237668	0.281548	-0.207312	0.724345	1.29501	0.812766	2.06338
nsd731	NtIeRl	Brain glioblastoma	Cysteinylglycine levels	Weighted mode	55	0.298923	0.187583	0.116874	-0.0687394	0.666585	1.34841	0.93357	1.94758
96eW7C	LnPgIo	Brain glioblastoma	Glycerophosphoinositol levels	MR Egger	19	-0.110435	0.942444	0.908091	-1.95762	1.73675	0.895445	0.141193	5.67888
96eW7C	LnPgIo	Brain glioblastoma	Glycerophosphoinositol levels	Weighted median	19	-0.695159	0.531373	0.190794	-1.73665	0.346331	0.498995	0.176109	1.41387
96eW7C	LnPgIo	Brain glioblastoma	Glycerophosphoinositol levels	Inverse variance weighted	19	-0.782271	0.394317	0.0472713	-1.55513	-0.00940876	0.457366	0.211161	0.990635
96eW7C	LnPgIo	Brain glioblastoma	Glycerophosphoinositol levels	Simple mode	19	-0.759085	0.845826	0.381327	-2.4169	0.898733	0.468095	0.0891974	2.45649
96eW7C	LnPgIo	Brain glioblastoma	Glycerophosphoinositol levels	Weighted mode	19	-0.66984	0.892369	0.462575	-2.41888	1.0792	0.511791	0.089021	2.94234
FKJaPA	0p8451	Brain glioblastoma	Orotate levels	MR Egger	15	-0.672846	0.965017	0.497935	-2.56428	1.21859	0.510255	0.0769747	3.38241
FKJaPA	0p8451	Brain glioblastoma	Orotate levels	Weighted median	15	-0.902099	0.552738	0.102668	-1.98547	0.181268	0.405717	0.137317	1.19874
FKJaPA	0p8451	Brain glioblastoma	Orotate levels	Inverse variance weighted	15	-0.878549	0.407336	0.0310201	-1.67693	-0.0801698	0.415385	0.186947	0.92296
FKJaPA	0p8451	Brain glioblastoma	Orotate levels	Simple mode	15	-0.991259	0.913382	0.29614	-2.78149	0.79897	0.371109	0.0619463	2.22325
FKJaPA	0p8451	Brain glioblastoma	Orotate levels	Weighted mode	15	-0.926926	0.949685	0.345611	-2.78831	0.934456	0.395768	0.0615253	2.54583
nGXhGD	YGOCF2	Brain glioblastoma	Palmitoyl dihydrosphingomyelin (d18:0/16:0) levels	MR Egger	35	-0.0839868	0.252651	0.741673	-0.579184	0.41121	0.919443	0.560356	1.50864
nGXhGD	YGOCF2	Brain glioblastoma	Palmitoyl dihydrosphingomyelin (d18:0/16:0) levels	Weighted median	35	-0.2787	0.1639	0.0890512	-0.599944	0.0425445	0.756767	0.548842	1.04346
nGXhGD	YGOCF2	Brain glioblastoma	Palmitoyl dihydrosphingomyelin (d18:0/16:0) levels	Inverse variance weighted	35	-0.260577	0.108893	0.0167129	-0.474008	-0.0471468	0.770606	0.622502	0.953947
nGXhGD	YGOCF2	Brain glioblastoma	Palmitoyl dihydrosphingomyelin (d18:0/16:0) levels	Simple mode	35	-0.294598	0.298573	0.330766	-0.879802	0.290605	0.744831	0.414865	1.33724
nGXhGD	YGOCF2	Brain glioblastoma	Palmitoyl dihydrosphingomyelin (d18:0/16:0) levels	Weighted mode	35	-0.266585	0.262805	0.317564	-0.781683	0.248512	0.765991	0.457635	1.28212
m0aaqZ	2HcRMN	Brain glioblastoma	Phenyllactate (pla) levels	MR Egger	121	-0.0423076	0.155614	0.786189	-0.347311	0.262696	0.958575	0.706585	1.30043
m0aaqZ	2HcRMN	Brain glioblastoma	Phenyllactate (pla) levels	Weighted median	121	-0.121696	0.12198	0.318438	-0.360776	0.117384	0.885418	0.697135	1.12455
m0aaqZ	2HcRMN	Brain glioblastoma	Phenyllactate (pla) levels	Inverse variance weighted	121	-0.169535	0.0849819	0.0460481	-0.336099	-0.0029703	0.844057	0.714552	0.997034
m0aaqZ	2HcRMN	Brain glioblastoma	Phenyllactate (pla) levels	Simple mode	121	-0.0901849	0.264609	0.733833	-0.608818	0.428449	0.913762	0.543993	1.53487
m0aaqZ	2HcRMN	Brain glioblastoma	Phenyllactate (pla) levels	Weighted mode	121	-0.0901849	0.182421	0.621943	-0.44773	0.26736	0.913762	0.639078	1.30651
