# Supplementary material for: Mediation Mendelian randomization analysis of immune cell phenotypes and glioma risk: unveiling the regulation of cerebrospinal fluid metabolites
Source: Discov Oncol. 2025 May 9;16:712. doi: 10.1007/s12672-025-02499-y (PMC12064550; doi:10.1007/s12672-025-02499-y)
Supplement: Supplementary file 15 — Additional file 15. [file 12672_2025_2499_MOESM15_ESM.xlsx]

## Sheet: Sheet1
Summary of GWAS datasets used in the study
Dataset	Sample Size	Ancestry	Genotyping Platform	Key QC Steps	Statistical Model
Glioma (FinnGen)	253 cases	European	Illumina GSA	Call rate >95%, HWE P>1e-6	Logistic regression (Age, Sex, PCs)
Immune Cells	3757	European	Illumina Omni2.5-8	MAF>1%, R²>0.3, PI-HAT<0.2	Linear regression (Age, Sex, Batch)
CSF Metabolites	1203	European	Illumina Omni5Exome	MAF>5%, R²>0.6, APOE adjusted	Linear regression (Age, Sex, APOE)
